# Supplementary material for: Hrq1/RECQL4 regulation is critical for preventing aberrant recombination during DNA intrastrand crosslink repair and is upregulated in breast cancer
Source: PLoS Genet. 2022 Sep 20;18(9):e1010122. doi: 10.1371/journal.pgen.1010122 (PMC9488787; doi:10.1371/journal.pgen.1010122)
Supplement: S1 Table — (XLSX) [file pgen.1010122.s005.xlsx]

## Sheet: S1 Table
S1 Table: List of Yeast Strains Used in This Study
Yeast Strains
Abbreviated genotype	ID	Genotype	Reference
WT	W9100-17D	MAT a ADE2 leu2-3,112 his3-11, 15 ura3-1 TRP1 lys2Δ RAD5	This study
Hrq1-9myc	KBY642-1	MAT a ade2-1 can1-100 leu2-3,112 trp1-1 ura3-1 LYS2 RAD5 Hrq1-9myc:HISMX6	This study
pdr5Δ Hrq1-9myc	KBY872-4D	MAT a Hrq1-9myc::HIS3MX6 pdr5::hphNT1 ADE2 his3-11,15 leu2-3,112 trp1-1 ura3-1 lys2∆ RAD5	This study
pdr5Δ Hrq1-9myc UB	KBY1346	MAT a Hrq1-9myc::HIS3MX6 pdr5::hphNT1 ADE2 his3-11,15 leu2-3,112 trp1-1 ura3-1 lys2∆ RAD5 CUP-6His-UB	This study
pdr5Δ Hrq1-7KR UB	KBY1347	MAT a Hrq1-7KR-6HA::KanMX pdr5::hphNT1 ADE2 his3-11,15 leu2-3,112 trp1-1 ura3-1 lys2∆ RAD5 CUP-6His-UB	This study
rad16Δ Hrq1-9myc	KBY1293-1	MAT a ade2-1 can1-100 leu2-3,112 trp1-1 ura3-1 LYS2 RAD5 Hrq1-9myc:HISMX6 rad16::hphNT1	This study
rad6Δ Hrq1-9myc	KBY1326	MAT a ade2-1 can1-100 leu2-3,112 trp1-1 ura3-1 LYS2 RAD5 Hrq1-9myc:HISMX6 rad6::KanMX	This study
ubc13Δ Hrq1-9myc	KBY1291-1	MAT a ade2-1 can1-100 his3-11,15 leu2-3,112 ubc13::TRP1 ura3-1 LYS2 RAD5 Hrq1-9myc:HIS3MX6	This study
Hrq1-OE	KBY1348	MAT a ADE2 leu2-3,112 his3-11, 15 ura3-1 TRP1 lys2Δ RAD5 GAL1-3HA-HRQ1	This study
Hrq1-7KR	KBY1349	MAT a ADE2 leu2-3,112 his3-11, 15 ura3-1 TRP1 lys2Δ RAD5 HRQ1-7KR-6HA::KanMX	This study
WT CAN1	KBY 824-29A	MAT alpha ADE2 TRP1 LYS2 CAN1	[1]
Hrq1-OE CAN1	KBY1350	MAT alpha ADE2 TRP1 LYS2 CAN1 GAL1-3HA-HRQ1	This study
Hrq1-7KR CAN1	KBY1351	MAT alpha ADE2 TRP1 LYS2 CAN1 HRQ1-7KR-6HA::KanMX	This study
WT DRR	KBY225-9C	MAT alpha ADE2 his3-11 leu2∆EcoRI::URA3-HO::leu2∆BsteII lys2∆ trp1-1	This study
Hrq1-OE DRR	KBY1352	MAT alpha ADE2 his3-11 leu2∆EcoRI::URA3-HO::leu2∆BsteII lys2∆ trp1-1 GAL1-3HA-HRQ1	This study
Hrq1-7KR DRR	KBY1353	MAT a ADE2 his3-11 leu2∆EcoRI::URA3-HO::leu2∆BsteII lys2∆ trp1-1 HRQ1-7KR-6HA::KanMX	This study
rad6Δ	W9197-7A	MAT a rad6::KanMX TRP1 ADE2 LYS2 ura3-1 leu2-3,112 his3-11,15	[2]
hrq1Δ	KBY640-3A	MAT alpha hrq1::hphNT1 ADE2 leu2-3,112 his3-11,15ura3-1 trp1-1 lys2∆ RAD5	This study
rad6Δ hrq1Δ	KBY1325	MAT alpha hrq1::hphNT1 rad6::KanMX ADE2 leu2-3,112 his3-11,15ura3-1 trp1-1 lys2∆ RAD5	This study
Pol30-K127,164R	R1350	MAT a ADE2 his3-11,15 bar1::LEU2 trp1-1 LYS2 ura3-1 RAD5 pol30-K127R,K164R	This study
Pol30-K164R	R1351	MAT a ADE2 his3-11,15 bar1::LEU2 trp1-1 LYS2 ura3-1 RAD5 pol30-K164R	This study
Pol30-K127,164R hrq1Δ	KBY1313-2B	MAT a ADE2 his3-11,15 bar1::LEU2 trp1-1 LYS2 ura3-1 RAD5 pol30-K127R,K164R hrq1::hphNT1	This study
Pol30-K164R hrq1Δ	KBY1314-6B	MAT a ADE2 his3-11,15 bar1::LEU2 trp1-1 LYS2 ura3-1 RAD5 pol30-K164R hrq1::hphNT1	This study
rad5Δ	KBY851-5C	MAT alpha ADE2 TRP1 lys2 rad5::natNT2	This study
rad5Δ hrq1Δ	KBY1305-2A	MAT a ADE2 TRP1 hrq1::kanMX4 rad5::natNT2	This study
ubc13Δ	KBY1145-2A	MAT alpha ADE2 LYS2 TRP1 leu2-3,112 ura3-1 ubc13::HIS3 RAD5	This study
ubc13Δ hrq1Δ	KBY1297-1D	MAT alpha ADE2 hrq1::kanMX4 ubc13::HIS3 TRP1 ura3-1 leu2-3,112 RAD5	This study
rev1Δ	KBY1322-1	MAT a ADE2 leu2-3,112 his3-11,15 ura3-1 TRP1 lys2∆ RAD5 rev1::KanMX	This study
rev1Δ hrq1Δ	KBY1323-4D	MAT a ADE2 leu2-3,112 his3-11,15 ura3-1 TRP1 lys2∆ RAD5 rev1::KanMX hrq1::hphNT1	This study
rad6Δ ubc13Δ Hrq1-9myc	KBY1354	MAT a ade2-1 can1-100 his3-11,15 leu2-3,112 ubc13::TRP1 ura3-1 LYS2 RAD5 Hrq1-9myc:HIS3MX6 rad6::KanMX	This study
Reference
1. Gaines WA, Godin SK, Kabbinavar FF, Rao T, VanDemark AP, Sung P, et al. Promotion of presynaptic filament assembly by the ensemble of S. cerevisiae Rad51 paralogues with Rad52. Nat Commun. 2015;6: 7834. doi:10.1038/ncomms8834
2. Böhm S, Szakal B, Herken BW, Sullivan MR, Mihalevic MJ, Kabbinavar FF, et al. The budding yeast ubiquitin protease ubp7 is a novel component involved in S phase progression. J Biol Chem. 2016;291: 4442–4452. doi:10.1074/jbc.M115.671057
