# Supplementary material for: Hrq1/RECQL4 regulation is critical for preventing aberrant recombination during DNA intrastrand crosslink repair and is upregulated in breast cancer
Source: PLoS Genet. 2022 Sep 20;18(9):e1010122. doi: 10.1371/journal.pgen.1010122 (PMC9488787; doi:10.1371/journal.pgen.1010122)
Supplement: S2 Table — (XLSX) [file pgen.1010122.s006.xlsx]

## Sheet: Table A
Table A: Plasmids Used in This Study
Plasmids
Name	Backbone	Purpose	Selection
pFA6a-HIS	pFA6a	Knockout yeast gene with HIS3 Marker	HIS, Amp
pFA6a-hphNT1	pFA6a	Knockout yeast gene with hphNT1 Marker	HYG, Amp
pFA6a-KanMX	pFA6a	Knockout yeast gene with KanMX Marker	G418, Amp
pFA6a-natNT2	pFA6a	Knockout yeast gene with natNT2 Marker	NAT, Amp
pFA6a-TRP1	pFA6a	Knockout yeast gene with HIS3 Marker	TRP1, Amp
pYM14	PYMN	6HA C terminal tag	G418, Amp
pYM19	pYM	9Myc C terminal tag	HIS, Amp
pYM-N24	pYM	Place gene of interest under GAL1 promoter, N-terminal 3-HA tag	NAT, Amp
pHrq2	YIplac211	Intergration vector which contains Hrq1-7KR to preform mutagenesis	Amp
pCMV-3B	pCMV	Empty control plasmid	Kan
pKB-240	pCMV	N terminal Myc tagged RECQL4 under CMV promoter, to overexpress RECQL4	Kan
pKB-999	pCMV	N terminal Myc tagged RECQL4-K508A under CMV promoter, to overexpress RECQL4-K508A	Kan

## Sheet: Table B
Table B: Oligonucleotides Used in This Study
Primers
Hrq1-S1	CATATTGAGATGGTTAAGGTCGTAGAAAAGAAATGTTCATTTGAGAAGGAAAAATGCGTACGCTGCAGGTCGAC	Knockout/Tagging of HRQ1
Hrq1-S2	GTAGTAGAATAGAGTATTTATATTCGGTTTACAAACTACAAATAGCGTGCTCAATCGATGAATTCGAGCTCG	Knockout/Tagging of HRQ1
Hrq1-S3	GAGCTACGAAAGACGATACTCATACAAATGAAATCATTAAAAAAGAGATATGACGTACGCTGCAGGTCGAC	Tagging of HRQ1
Hrq1-S4	CCACTCCCTTGACCTGCTGACTTCAGTTTCTTTTTGATAGGTCCTTCCTCCATCGATGAATTCTCTGTCG	Tagging of HRQ1
Hrq1-Seq_F	CAGAAGAGAAAGGCATACCGTC	Sequencing of HRQ1
Hrq1-Seq_R	CTGTGCATCAACAAGGTGACAG
Hrq1-Seq1	AACGCTCATGGTCTGCAA	Internal primers for sequencing of HRQ1 to confirm mutagenesis
Hrq1-Seq2	AGCCAGAGGAAAGAGCTT
Hrq1-Seq3	CCCACTATCAATGGCGAA
Hrq1-Seq4	AGGATCATCGATGCCATC
Prd5-S1	AGACCCTTTTAAGTTTTCGTATCCGCTCGTTCGAAAGACTTTAGACAAAAATGCGTACGCTGCAGGTCGAC	Knockout of PDR5
Prd5-S2	AAAAAGTCCATCTTGGTAAGTTTCTTTTCTTAACCAAATTCAAAATTCTATTAATCGATGAATTCGAGCTCG
Pdr5-Seq_F	AACCTTATGGCTGTTCGC	Sequencing of PDR5
Prd5_Seq_R	CCGATGAGATAACCTAGG
Pol30-Seq_F	CGTACTTTGCTTCCTCTG	Sequencing of POL30
Pol30-Seq_R	GAAACCCTGAATACCACG
Rad16-S1	GTAATTTTAGATACTCTTGGCCGTATAACTGGTGTACCAACTGAAAAATCATGCGTACGCTGCAGGTCGAC	Knockout of RAD16
Rad16-S2	GAAGAAAATGCGTTGTATCCTTTGCTACACATGGTCTTAGACAACTTACCTGAATCGATGAATTCGAGCTCG
Rad16-Seq_F	GCACAGATAGGACCTTAAGG	Sequencing of RAD16
Rad16-Seq_R	GAGTCGGCCATTCCAATA
Rev1-S1	ACAGATTTTCTCAAAATAAATCGATACTGCATTTCTAGGCATATCCAGCGATGCGTACGCTGCAGGTCGAC	Knockout of REV1
Rev1-S2	TTCGCAAACTGCGTGTTTACTGTATGCTGAAATGTTTTTTTTTTTTTAATTCAATCGATGAATTCGAGCTCG
Rev1-Seq_F	GGCAACCTTTAAGCACCA	Sequencing of REV1
Rev1-Seq_R
siRNAs
siCon	Dharmacon, ON-TARGETplus, Non-targeting siRNA #1, Catalog #D-001810-01	siRNA control
RECQL4	CAAUACAGCUUACCGUACA, Dharmacon, Custom siRNA, ON-TARGETplus	RECQL4 knockdown
REV1	Dharmacon, ON-TARGETPlus, REV1, Catalog# J-008234-05	REV1 knockdown
