# Supplementary material for: Hrq1/RECQL4 regulation is critical for preventing aberrant recombination during DNA intrastrand crosslink repair and is upregulated in breast cancer
Source: PLoS Genet. 2022 Sep 20;18(9):e1010122. doi: 10.1371/journal.pgen.1010122 (PMC9488787; doi:10.1371/journal.pgen.1010122)
Supplement: S1 Data — (XLSX) [file pgen.1010122.s007.xlsx]

## Sheet: A. WT First Run
Untreated
Timepoint (min)	Hrq1	Background	Hrq1-Background	Kar2	Background	Kar2-Background	Hrq1/Kar2	Normalized to First
0	129.045	155.936	26.891	107.812	156.584	48.772	0.551361	1
20	107.592	154.755	47.163	106.503	155.786	49.283	0.956983	1.73567
40	107.64	154.856	47.216	100.115	156.258	56.143	0.840995	1.52531
60	106.772	155.278	48.506	89.86	153.854	63.994	0.757977	1.37474
80	123.258	155.395	32.137	85.581	154.269	68.688	0.467869	0.848571
100	113.358	155.693	42.335	86.38	155.942	69.562	0.608594	1.1038
120	117.732	155.747	38.015	92.119	155.702	63.583	0.59788	1.08437
Treated
Timepoint (min)	Hrq1	Background	Hrq1-Background	Kar2	Background	Kar2-Background	Hrq1/Kar2	Normalized to First
0	109.052	155.341	46.289	85.408	155.602	70.194	0.659444	1
20	145.923	155.61	9.687	85.852	155.404	69.552	0.139277	0.211204
40	152.886	155.98	3.094	87.249	155.667	68.418	0.045222	0.068576
60	153.098	155.983	2.885	91.136	155.569	64.433	0.0447752	0.0678984
80	155.103	155.832	0.729	102.81	156.007	53.197	0.0137038	0.0207808
100	155.437	155.765	0.328	101.614	156.331	54.717	0.00599448	0.00909021
120	155.117	155.117	0	108.668	156.632	47.964	0	0

## Sheet: B. WT Second Run
Untreated
Timepoint (min)	Hrq1	Background	Hrq1-Background	Kar2	Background	Kar2-Background	Hrq1/Kar2	Normalized to First
0	97.979	156.858	58.879	109.565	155.764	46.199	1.27446	1
20	116.935	156.599	39.664	109.876	155.149	45.273	0.876107	0.687431
40	120.118	156.642	36.524	106.117	155.123	49.006	0.745296	0.584792
60	114.259	156.061	41.802	87.925	154.451	66.526	0.628356	0.493035
80	123.302	156	32.698	86.665	153.943	67.278	0.486013	0.381347
100	129.247	155.923	26.676	96.026	154.647	58.621	0.455059	0.357059
120	129.092	156.143	27.051	98.028	155.155	57.127	0.473524	0.371547
Treated
Timepoint (min)	Hrq1	Background	Hrq1-Background	Kar2	Background	Kar2-Background	Hrq1/Kar2	Normalized to First
0	109.656	156.353	46.697	83.637	154.974	71.337	0.654597	1
20	130.233	156.499	26.266	82.692	154.464	71.772	0.365964	0.559068
40	134.516	156.719	22.203	89.002	154.192	65.19	0.340589	0.520303
60	142.825	156.26	13.435	94.117	155.049	60.932	0.220492	0.336836
80	141.863	156.809	14.946	94.903	155.313	60.41	0.247409	0.377957
100	150.962	155.987	5.025	114.188	155.684	41.496	0.121096	0.184993
120	155.693	156.174	0.481	149.638	156.167	6.529	0.0736713	0.112544

## Sheet: C. WT Third Run
Untreated
Timepoint (min)	Hrq1	Background	Hrq1-Background	Kar2	Background	Kar2-Background	Hrq1/Kar2	Normalized to First
0	113.015	139.712	26.697	91.14	140.211	49.071	0.544048	1
20	115.203	139.918	24.715	81.845	138.921	57.076	0.433019	0.79592
40	115.632	140.066	24.434	79.199	138.953	59.754	0.40891	0.751606
60	122.436	140.161	17.725	79.077	138.991	59.914	0.295841	0.543776
80	122.518	140.284	17.766	81.492	137.943	56.451	0.314715	0.578469
100	123.83	140.204	16.374	80.731	138.986	58.255	0.281075	0.516635
120	128.069	140.454	12.385	85.661	140.167	54.506	0.227223	0.417652
Treated
Timepoint (min)	Hrq1	Background	Hrq1-Background	Kar2	Background	Kar2-Background	Hrq1/Kar2	Normalized to First
0	114.511	140.297	25.786	82.951	141.315	58.364	0.441813	1
20	119.81	140.766	20.956	78.914	140.819	61.905	0.338519	0.766203
40	121.869	140.961	19.092	79.737	141.699	61.962	0.308124	0.697408
60	127.25	140.825	13.575	85.796	142.124	56.328	0.240999	0.545477
80	129.954	140.969	11.015	92.755	142.304	49.549	0.222305	0.503165
100	138.291	140.874	2.583	103.412	142.365	38.953	0.0663107	0.150088
120	138.403	140.827	2.424	117.39	143.301	25.911	0.093551	0.211743

## Sheet: D. WT Fourth Run
Untreated
Timepoint (min)	Hrq1	Background	Hrq1-Background	Kar2	Background	Kar2-Background	Hrq1/Kar2	Normalized to First
0	144.155	156.816	12.661	141.938	153.442	11.5043	1.10055	1
20	128.225	155.974	27.749	122.936	153.603	30.667	0.904849	0.822183
40	134.223	154.266	20.043	104.418	153.406	48.988	0.409141	0.371762
60	115.11	152.622	37.512	108.783	153.758	44.975	0.834063	0.757864
80	103.256	150.68	47.424	108.234	153.333	45.099	1.05155	0.955484
100	119.403	153.045	33.642	102.19	153.227	51.037	0.659169	0.598948
120	131.012	154.083	23.071	97.613	153.327	55.714	0.414097	0.376265
Treated
Timepoint (min)	Hrq1	Background	Hrq1-Background	Kar2	Background	Kar2-Background	Hrq1/Kar2	Normalized to First
0	105.763	154.559	48.796	80.266	154.067	73.801	0.661183	1
20	125.025	155.529	30.504	79.858	155.234	75.376	0.404691	0.612071
40	138.514	156.845	18.331	94.507	156.265	61.758	0.29682	0.448922
60	149.149	156.983	7.834	109.456	156.154	46.698	0.167759	0.253725
80	153.818	157.466	3.648	91.617	156.021	64.404	0.0566424	0.0856683
100	152.695	159.597	6.902	100.674	156.576	55.902	0.123466	0.186735
120	157.298	160.135	2.837	106.371	157.71	51.339	0.0552601	0.0835776

## Sheet: E. WT Fifth Run
Untreated
Timepoint (min)	Hrq1	Background	Hrq1-Background	Kar2	Background	Kar2-Background	Hrq1/Kar2	Normalized to First
0	101.027	152.171	51.144	102.017	152.52	50.503	1.01269	1
20	134.45	152.508	18.058	96.556	152.839	56.283	0.320843	0.316822
40	113.775	152.654	38.879	85.576	151.982	66.406	0.585474	0.578136
60	123.049	152.649	29.6	79.178	151.862	72.684	0.407242	0.402138
80	132.915	152.587	19.672	75.071	152.262	77.191	0.254848	0.251654
100	133.426	152.97	19.544	72.581	152.706	80.125	0.243919	0.240862
120	145.615	152.683	7.068	79.821	152.396	72.575	0.0973889	0.0961683
Treated
Timepoint (min)	Hrq1	Background	Hrq1-Background	Kar2	Background	Kar2-Background	Hrq1/Kar2	Normalized to First
0	117.356	152.86	35.504	77.092	152.109	75.017	0.473279	1
20	140.361	152.783	12.422	78.411	152.265	73.854	0.168197	0.355386
40	147.131	152.647	5.516	82.283	152.047	69.764	0.0790666	0.167061
60	150.265	152.668	2.403	92.087	152.252	60.165	0.0399402	0.0843902
80	149.577	152.574	2.997	94.089	152.2	58.111	0.0515737	0.108971
100	151.395	152.333	0.938	96.694	152.343	55.649	0.0168556	0.0356146
120	152.323	152.335	0.012	115.567	152.593	37.026	0.000324097	0.000684789

## Sheet: F. RAD16 First Run
Untreated
Timepoint (min)	Hrq1	Background	Hrq1-Background	Kar2	Background	Kar2-Background	Hrq1/Kar2	Normalized to First
0	71.764	146.306	74.542	80.602	146.687	66.085	1.12797	1
20	94.191	146.167	51.976	84.928	146.252	61.324	0.847564	0.751405
40	107.706	145.924	38.218	85.972	146.269	60.297	0.633829	0.56192
60	118.507	144.843	26.336	86.787	146.089	59.302	0.4441	0.393715
80	120.177	145.072	24.895	91.313	146.481	55.168	0.451258	0.400061
100	131.143	145.102	13.959	94.1	146.632	52.532	0.265724	0.235577
120	116.644	145.523	28.879	90.095	146.626	56.531	0.510852	0.452895
140	138.945	145.5	6.555	96.833	146.507	49.674	0.13196	0.116989
160	132.738	145.511	12.773	98.943	146.783	47.84	0.266994	0.236703
180	142.097	145.781	3.684	102.691	147.021	44.33	0.083104	0.0736756
Treated
Timepoint (min)	Hrq1	Background	Hrq1-Background	Kar2	Background	Kar2-Background	Hrq1/Kar2	Normalized to First
0	87.469	146.165	58.696	75.73	146.845	71.115	0.825367	1
20	102.336	146.436	44.1	73.086	146.522	73.436	0.600523	0.727583
40	113.562	145.92	32.358	71.82	146.186	74.366	0.435118	0.527181
60	116.67	145.772	29.102	68.614	145.945	77.331	0.37633	0.455955
80	127.742	145.84	18.098	72.836	146.103	73.267	0.247014	0.299278
100	127.61	145.371	17.761	78.464	146.23	67.766	0.262093	0.317547
120	130.762	145.488	14.726	85.136	145.986	60.85	0.242005	0.293209
140	140.788	145.371	4.583	93.954	145.934	51.98	0.0881685	0.106823
160	137.458	145.181	7.723	95.163	145.704	50.541	0.152807	0.185138
180	139.699	145.16	5.461	101.861	145.642	43.781	0.124734	0.151126

## Sheet: G. RAD16 Second Run
Untreated
Timepoint (min)	Hrq1	Background	Hrq1-Background	Kar2	Background	Kar2-Background	Hrq1/Kar2	Normalized to First
0	39.022	146.332	107.31	96.966	154.095	57.129	1.87838	1
20	62.625	146.686	84.061	102.247	153.744	51.497	1.63235	0.869019
40	95.38	146.269	50.889	101.088	152.364	51.276	0.992453	0.528355
60	101.087	145.852	44.765	110.102	151.914	41.812	1.07063	0.569973
80	128.22	146.008	17.788	112.158	151.096	38.938	0.456829	0.243204
100	135.527	145.802	10.275	116.279	150.492	34.213	0.300324	0.159885
120	124.776	145.574	20.798	120.595	150.241	29.646	0.701545	0.373484
140	140.782	145.008	4.226	123.719	150.844	27.125	0.155797	0.0829423
160	134.158	145.83	11.672	125.126	150.896	25.77	0.45293	0.241128
180	138.096	144.835	6.739	122.229	150.918	28.689	0.234898	0.125054
Treated
Timepoint (min)	Hrq1	Background	Hrq1-Background	Kar2	Background	Kar2-Background	Hrq1/Kar2	Normalized to First
0	32.397	145.364	112.967	68.367	149.729	81.362	1.38845	1
20	73.017	145.316	72.299	70.336	149.838	79.502	0.909399	0.654974
40	90.037	145.462	55.425	86.16	150.021	63.861	0.867901	0.625086
60	86.818	145.631	58.813	90.616	150.632	60.016	0.979955	0.705791
80	98.551	145.589	47.038	99.299	150.611	51.312	0.916706	0.660237
100	105.445	146.58	41.135	105.91	149.589	43.679	0.941757	0.67828
120	127.117	146.585	19.468	110.795	150.636	39.841	0.488642	0.351934
140	135.229	146.882	11.653	137.116	151.254	14.138	0.824233	0.593635
160	130.438	146.288	15.85	120.332	151.928	31.596	0.501646	0.361299
180	141.173	145.328	4.155	118.849	153.102	34.253	0.121303	0.087366

## Sheet: H. RAD16 Third Run
Untreated
Timepoint (min)	Hrq1	Background	Hrq1-Background	Kar2	Background	Kar2-Background	Hrq1/Kar2	Normalized to First
0	69.849	154.55	84.701	77.494	154.086	76.592	1.10587	1
20	92.437	154.906	62.469	84.476	153.872	69.396	0.900182	0.814001
40	104.639	154.963	50.324	88.459	154.182	65.723	0.765698	0.692393
60	113.391	154.547	41.156	87.983	154.133	66.15	0.622162	0.562598
80	91.381	151.241	59.86	89.491	154.198	64.707	0.925093	0.836528
100	101.629	152.238	50.609	89.845	154.837	64.992	0.778696	0.704146
120	111.148	153.44	42.292	97.7	154.791	57.091	0.740782	0.669862
140	116.92	153.662	36.742	94.611	154.796	60.185	0.610484	0.552039
160	106.997	155.396	48.399	96.865	154.662	57.797	0.837396	0.757227
180	117.38	155.188	37.808	98.743	154.96	56.217	0.672537	0.60815
Treated
Timepoint (min)	Hrq1	Background	Hrq1-Background	Kar2	Background	Kar2-Background	Hrq1/Kar2	Normalized to First
0	75.675	155.175	79.5	74.172	154.193	80.021	0.993489	1
20	111.062	155.432	44.37	76.4	154.483	78.083	0.568241	0.571965
40	138.539	155.123	16.584	82.244	154.066	71.822	0.230904	0.232417
60	107.367	154.996	47.629	83.902	153.591	69.689	0.683451	0.68793
80	133.612	155.134	21.522	83.779	153.498	69.719	0.308696	0.310719
100	133.644	155.164	21.52	90.219	153.468	63.249	0.340243	0.342472
120	140.19	155.007	14.817	97.229	154.819	57.59	0.257284	0.25897
140	140.044	154.886	14.842	97.003	154.428	57.425	0.258459	0.260153
160	142.331	154.638	12.307	100.882	154.417	53.535	0.229887	0.231394
180	139.285	154.687	15.402	115.525	153.875	38.35	0.401617	0.404249

## Sheet: I. rad6 First Run
Untreated
Timepoint (min)	Hrq1	Background	Hrq1-Background	Kar2	Background	Kar2-Background	Hrq1/Kar2	Normalized to First
0	109.455	148.872	39.417	99.839	149.137	49.298	0.799566	1
20	122.029	149.235	27.206	102.245	148.698	46.453	0.585667	0.732481
40	109.128	149.224	40.096	94.583	148.866	54.283	0.738647	0.923811
60	113.774	148.833	35.0589	95.036	148.981	53.945	0.649901	0.812817
80	115.343	148.982	33.639	101.482	148.694	47.212	0.71251	0.89112
100	112.877	148.646	35.769	103.193	148.405	45.212	0.79114	0.989461
120	113.793	149.202	35.409	96.876	148.326	51.45	0.688222	0.860744
Treated
Timepoint (min)	Hrq1	Background	Hrq1-Background	Kar2	Background	Kar2-Background	Hrq1/Kar2	Normalized to First
0	106.32	149.237	42.917	97.146	148.66	51.514	0.833113	1
20	114.069	149.561	35.492	100.2	148.882	48.682	0.729058	0.875101
40	125.757	149.575	23.818	101.934	148.85	46.916	0.507673	0.609369
60	120.691	149.27	28.579	102.253	148.89	46.637	0.612797	0.73555
80	135.328	149.231	13.903	98.052	148.829	50.777	0.273805	0.328653
100	115.21	149.385	34.175	98.656	148.568	49.912	0.684705	0.821863
120	135.765	149.424	13.659	102.906	149.23	46.324	0.294858	0.353923

## Sheet: J. rad6 Second Run
Untreated
Timepoint (min)	Hrq1	Background	Hrq1-Background	Kar2	Background	Kar2-Background	Hrq1/Kar2	Normalized to First
0	113.77	150.008	36.238	97.913	150.464	52.551	0.689578	1
20	110.316	150.336	40.02	84.605	150.397	65.792	0.608281	0.882106
40	107.109	150.408	43.299	81.884	150.434	68.55	0.631641	0.915982
60	110.994	150.369	39.375	77.486	150.703	73.217	0.537785	0.779876
80	117.004	150.7	33.696	82.972	150.792	67.82	0.496845	0.720506
100	107.61	150.12	42.51	99.316	150.812	51.496	0.825501	1.19711
120	110.184	150.45	40.266	104.6	150.837	46.237	0.870861	1.26289
Treated
Timepoint (min)	Hrq1	Background	Hrq1-Background	Kar2	Background	Kar2-Background	Hrq1/Kar2	Normalized to First
0	103.836	150.315	46.479	91.749	150.787	59.038	0.787273	1
20	112.869	148.959	36.09	90.59	150.787	60.197	0.599532	0.76153
40	126.596	149.866	23.27	99.965	151.038	51.073	0.455622	0.578735
60	110.154	149.864	39.71	102.749	150.176	47.427	0.837287	1.06353
80	138.459	150.283	11.824	106.425	150.898	44.473	0.265869	0.337709
100	145.758	150.149	4.391	103.307	150.642	47.335	0.0927643	0.11783
120	145.757	149.8	4.043	107.817	150.833	43.016	0.0939883	0.119385

[truncated: 13 more sheets: K. rad6 Third Run, L. UBC13 First Run, M. UBC13 Second Run, N. UBC13 Third Run, O. Rad6 Ubc13 1, P. Rad6 Ubc13 2, Q. Rad6 Ubc13 3, S. WT MMC, T. WT MMC 2, U. WT MMC 3, V. WT UV, W. WT UV 2, X. WT UV 3]
