# Supplementary material for: Hrq1/RECQL4 regulation is critical for preventing aberrant recombination during DNA intrastrand crosslink repair and is upregulated in breast cancer
Source: PLoS Genet. 2022 Sep 20;18(9):e1010122. doi: 10.1371/journal.pgen.1010122 (PMC9488787; doi:10.1371/journal.pgen.1010122)
Supplement: S3 Data — (XLS) [file pgen.1010122.s009.xls]

## Sheet: Sheet1
0	1.2	2
1.6	2.6	3
1.9	4.1	4
2.3	4.1	4
2.7	5.8	5
3.2	5.8	5
3.7	7.7	6
4.3	9.7	7
5	9.7	7
5.7	14.1	9
6.6	18.7	11
7.7	18.7	11
8.8	23.7	13
10.1	28.9	15
11.6	34.3	17
13.3	42.7	20
15.3	45.6	21
17.4	57.6	25
19.9	66.9	28
22.7	79.7	32
25.9	92.9	36
29.5	106.5	40
33.5	127.5	46
38.1	149.1	52
43.3	175	59
49.2	201.6	66
59.5	232.8	74
63.2	272.8	84
71.6	317.9	95
81.1	364.1	106
91.7	437.2	123
104	468	130
117	558	150
132	696	180
150	743	190
169	839	210
190	1035	250
215	1135	270
242	1339	310
273	1495	340
307	1760	390
346	1976	430
389	2306	490
438	2642	550
493	2984	610
554	3448	690
623	3920	770
700	4520	870
787	5130	970
884	5874	1090
993	6693	1220
1115	7589	1360
1251	8694	1530
1404	9882	1710
1575	11289	1920
1767	12785	2140
1981	14579	2400
2221	16609	2690
2490	18881	3010
2791	21401	3360
3127	24321	3760
3503	27651	4210
3924	31401	4710

## Sheet: WT Unt
Trial	volume	dilution	mls	# colonies	[o/n]	total #	mls plated	# cells plated	colonies	URA	Recombination		Recombination
#	o/n	factor	plated	on SC	cells	cells	on LEU	on LEU	on	colonies in	Frequency		Rate
	(ml)		on SC		/ml	in o/n	from o/n	plates	URA plates	whole o/n		m
1	2	2e-05	0.25	235	4.7e+07	9.4e+07	0.005	235000	46	18400	0.000195745	1740.21	1.85128e-05
2	2	2e-05	0.25	172	34400000	68800000	0.005	172000	55	22000	0.000319767	1940.41	2.82037e-05
3	2	2e-05	0.25	181	36200000	72400000	0.005	181000	24	9600	0.000132597	1102.8	1.52321e-05
4	2	2e-05	0.25	237	4.74e+07	9.48e+07	0.005	237000	30	12000	0.000126582	1302.27	1.37371e-05
5	2	2e-05	0.25	204	40800000	81600000	0.005	204000	92	36800	0.00045098	2541.43	3.1145e-05
6	2	2e-05	0.25	314	6.28e+07	1.256e+08	0.005	314000	25	10000	7.96178e-05	1137.65	9.05775e-06
7	2	2e-05	0.25	180	36000000	72000000	0.005	180000	38	15200	0.000211111	1536.28	2.13372e-05
8	2	2e-05	0.25	149	2.98e+07	5.96e+07	0.005	149000	33	13200	0.000221477	1393.96	2.33886e-05
9	2	2e-05	0.25	117	2.34e+07	4.68e+07	0.005	117000	19	7600	0.000162393	917.823	1.96116e-05
		Recombinants	Gene Conversion	Single-strand Annealing	# Cells					Median	0.000195745	1393.96	1.96116e-05	2.00251e-05
	# colonies:	SC-LEU	SC-URA	5FOA	SC					St. Dev in %		0.142085	0.142085
	1	74	46	58	235					standard dev.		198.061	2.78652e-06
	2	81	55	46	172						Gene conversion
	3	29	24	19	181
	4	35	30	20	237
	5	95	92	43	204
	6	33	25	24	314
	7	65	38	44	180
	8	50	33	21	149
	9	35	19	22	117
Trial	volume	dilution	mls	# colonies	[o/n]	total #	mls plated	# cells plated	colonies	5FOA	Recombination		Recombination
#	o/n	factor	plated	on SC	cells x 104	cells x 104	on LEU	on LEU	on	colonies in	Frequency		Rate
	(ml)		on SC		/ml	in o/n	from o/n	plates	5FOA plates	whole o/n		m
1	2	2e-05	0.25	235	4.7e+07	9.4e+07	0.005	235000	58	23200	0.000246809	2001.28	2.12902e-05
2	2	2e-05	0.25	172	34400000	68800000	0.005	172000	46	18400	0.000267442	1740.21	2.52937e-05
3	2	2e-05	0.25	181	36200000	72400000	0.005	181000	19	7600	0.000104972	917.823	1.26771e-05
4	2	2e-05	0.25	237	4.74e+07	9.48e+07	0.005	237000	20	8000	8.43882e-05	956.321	1.00878e-05
5	2	2e-05	0.25	204	40800000	81600000	0.005	204000	43	17200	0.000210784	1666.88	2.04274e-05
6	2	2e-05	0.25	314	6.28e+07	1.256e+08	0.005	314000	24	9600	7.64331e-05	1102.8	8.78027e-06
7	2	2e-05	0.25	180	36000000	72000000	0.005	180000	44	17600	0.000244444	1691.72	2.34961e-05
8	2	2e-05	0.25	149	2.98e+07	5.96e+07	0.005	149000	21	8400	0.00014094	994.045	1.66786e-05
9	2	2e-05	0.25	117	2.34e+07	4.68e+07	0.005	117000	22	8800	0.000188034	1031.02	2.20303e-05
										Median	0.000188034	1102.8	2.04274e-05	1.78624e-05
										St. Dev in %		0.145686	0.145686
										standard dev.		160.663	2.97599e-06
											Single-strand annealing
Trial	volume	dilution	mls	# colonies	[o/n]	total #	mls plated	# cells plated	colonies	SC-LEU	Recombination		Recombination
#	o/n	factor	plated	on SC	cells x 104	cells x 104	on LEU	on LEU	on	colonies in	Frequency		Rate
	(ml)		on SC		/ml	in o/n	from o/n	plates	SC-LEU	whole o/n		m
1	2	2e-05	0.25	235	4.7e+07	9.4e+07	0.005	235000	74	29600	0.000314894	2285.47	2.43135e-05
2	2	2e-05	0.25	172	34400000	68800000	0.005	172000	81	32400	0.00047093	2391.87	3.47656e-05
3	2	2e-05	0.25	181	36200000	72400000	0.005	181000	29	11600	0.000160221	1270.58	1.75494e-05
4	2	2e-05	0.25	237	4.74e+07	9.48e+07	0.005	237000	35	14000	0.000147679	1452.39	1.53206e-05
5	2	2e-05	0.25	204	40800000	81600000	0.005	204000	95	38000	0.000465686	2578.93	3.16045e-05
6	2	2e-05	0.25	314	6.28e+07	1.256e+08	0.005	314000	33	13200	0.000105096	1393.96	1.10984e-05
7	2	2e-05	0.25	180	36000000	72000000	0.005	180000	65	26000	0.000361111	2133.41	2.96307e-05
8	2	2e-05	0.25	149	2.98e+07	5.96e+07	0.005	149000	50	20000	0.00033557	1832.65	3.07491e-05
9	2	2e-05	0.25	117	2.34e+07	4.68e+07	0.005	117000	35	14000	0.000299145	1452.39	3.1034e-05
										Median	0.000314894	1832.65	2.96307e-05	2.51184e-05
										St. Dev in %		0.138099	0.138099
										standard dev.		253.088	4.09198e-06
											Total Recombination

## Sheet: OE Unt
Trial	volume	dilution	mls	# colonies	[o/n]	total #	mls plated	# cells plated	colonies	URA	Recombination		Recombination
#	o/n	factor	plated	on SC	cells	cells	on LEU	on LEU	on	colonies in	Frequency		Rate
	(ml)		on SC		/ml	in o/n	from o/n	plates	URA plates	whole o/n		m
1	2	2e-05	0.25	199	39800000	79600000	0.005	199000	12	4800	6.03015e-05	624.513	7.84564e-06
2	2	2e-05	0.25	148	2.96e+07	5.92e+07	0.005	148000	66	26400	0.000445946	2151.24	3.63386e-05
3	2	2e-05	0.25	134	2.68e+07	5.36e+07	0.005	134000	27	10800	0.000201493	1205.37	2.24883e-05
4	2	2e-05	0.25	109	21800000	43600000	0.005	109000	16	6400	0.000146789	797.439	1.82899e-05
5	2	2e-05	0.25	175	35000000	70000000	0.005	175000	10	4000	5.71429e-05	532.188	7.60269e-06
6	2	2e-05	0.25	173	34600000	69200000	0.005	173000	42	16800	0.000242775	1641.63	2.37229e-05
7	2	2e-05	0.25	128	2.56e+07	5.12e+07	0.005	128000	11	4400	8.59375e-05	578.867	1.1306e-05
8	2	2e-05	0.25	107	21400000	42800000	0.005	107000	25	10000	0.000233645	1137.65	2.65807e-05
9	2	2e-05	0.25	106	21200000	42400000	0.005	106000	78	31200	0.000735849	2347.44	5.53641e-05
		Recombinants	Gene Conversion	Single-strand Annealing	# Cells					Median	0.000201493	1137.65	2.24883e-05	2.32821e-05
	# colonies:	SC-LEU	SC-URA	5FOA	SC					St. Dev in %		0.145197	0.145197
	1	29	12	21	199					standard dev.		165.184	3.26524e-06
	2	74	66	27	148						Gene conversion
	3	45	27	27	134
	4	30	16	18	109
	5	20	10	12	175
	6	46	42	17	173
	7	20	11	11	128
	8	40	25	13	107
	9	82	78	3	106
Trial	volume	dilution	mls	# colonies	[o/n]	total #	mls plated	# cells plated	colonies	5FOA	Recombination		Recombination
#	o/n	factor	plated	on SC	cells x 104	cells x 104	on LEU	on LEU	on	colonies in	Frequency		Rate
	(ml)		on SC		/ml	in o/n	from o/n	plates	5FOA plates	whole o/n		m
1	2	2e-05	0.25	199	39800000	79600000	0.005	199000	21	8400	0.000105528	994.045	1.2488e-05
2	2	2e-05	0.25	148	2.96e+07	5.92e+07	0.005	148000	27	10800	0.000182432	1205.37	2.03611e-05
3	2	2e-05	0.25	134	2.68e+07	5.36e+07	0.005	134000	27	10800	0.000201493	1205.37	2.24883e-05
4	2	2e-05	0.25	109	21800000	43600000	0.005	109000	18	7200	0.000165138	878.526	2.01497e-05
5	2	2e-05	0.25	175	35000000	70000000	0.005	175000	12	4800	6.85714e-05	624.513	8.92162e-06
6	2	2e-05	0.25	173	34600000	69200000	0.005	173000	17	6800	9.82659e-05	838.407	1.21157e-05
7	2	2e-05	0.25	128	2.56e+07	5.12e+07	0.005	128000	11	4400	8.59375e-05	578.867	1.1306e-05
8	2	2e-05	0.25	107	21400000	42800000	0.005	107000	13	5200	0.000121495	669.162	1.56346e-05
9	2	2e-05	0.25	106	21200000	42400000	0.005	106000	3	1200	2.83019e-05	185.687	4.3794e-06
										Median	0.000105528	838.407	1.2488e-05	1.42049e-05
										St. Dev in %		0.150137	0.150137
										standard dev.		125.876	1.87491e-06
											Single-strand annealing
Trial	volume	dilution	mls	# colonies	[o/n]	total #	mls plated	# cells plated	colonies	SC-LEU	Recombination		Recombination
#	o/n	factor	plated	on SC	cells x 104	cells x 104	on LEU	on LEU	on	colonies in	Frequency		Rate
	(ml)		on SC		/ml	in o/n	from o/n	plates	SC-LEU	whole o/n		m
1	2	2e-05	0.25	199	39800000	79600000	0.005	199000	29	11600	0.000145729	1270.58	1.5962e-05
2	2	2e-05	0.25	148	2.96e+07	5.92e+07	0.005	148000	74	29600	0.0005	2285.47	3.86059e-05
3	2	2e-05	0.25	134	2.68e+07	5.36e+07	0.005	134000	45	18000	0.000335821	1716.16	3.20179e-05
4	2	2e-05	0.25	109	21800000	43600000	0.005	109000	30	12000	0.000275229	1302.27	2.98687e-05
5	2	2e-05	0.25	175	35000000	70000000	0.005	175000	20	8000	0.000114286	956.321	1.36617e-05
6	2	2e-05	0.25	173	34600000	69200000	0.005	173000	46	18400	0.000265896	1740.21	2.51475e-05
7	2	2e-05	0.25	128	2.56e+07	5.12e+07	0.005	128000	20	8000	0.00015625	956.321	1.86781e-05
8	2	2e-05	0.25	107	21400000	42800000	0.005	107000	40	16000	0.000373832	1589.84	3.71458e-05
9	2	2e-05	0.25	106	21200000	42400000	0.005	106000	82	32800	0.000773585	2406.32	5.67528e-05
										Median	0.000275229	1589.84	2.98687e-05	2.976e-05
										St. Dev in %		0.140141	0.140141
										standard dev.		222.803	4.18584e-06
											Total Recombination

## Sheet: 7KR Unt
Trial	volume	dilution	mls	# colonies	[o/n]	total #	mls plated	# cells plated	colonies	URA	Recombination		Recombination
#	o/n	factor	plated	on SC	cells	cells	on LEU	on LEU	on	colonies in	Frequency		Rate
	(ml)		on SC		/ml	in o/n	from o/n	plates	URA plates	whole o/n		m
1	2	2e-05	0.25	122	2.44e+07	4.88e+07	0.005	122000	31	12400	0.000254098	1333.39	2.73237e-05
2	2	2e-05	0.25	108	21600000	43200000	0.005	108000	31	12400	0.000287037	1333.39	3.08656e-05
3	2	2e-05	0.25	117	2.34e+07	4.68e+07	0.005	117000	26	10400	0.000222222	1171.84	2.50393e-05
4	2	2e-05	0.25	113	22600000	45200000	0.005	113000	18	7200	0.000159292	878.526	1.94364e-05
5	2	2e-05	0.25	142	2.84e+07	5.68e+07	0.005	142000	41	16400	0.000288732	1615.95	2.84498e-05
6	2	2e-05	0.25	120	2.4e+07	4.8e+07	0.005	120000	78	31200	0.00065	2347.44	4.8905e-05
7	2	2e-05	0.25	140	2.8e+07	5.6e+07	0.005	140000	37	14800	0.000264286	1508.8	2.69428e-05
8	2	2e-05	0.25	99	19800000	39600000	0.005	99000	30	12000	0.00030303	1302.27	3.28857e-05
9	2	2e-05	0.25	109	21800000	43600000	0.005	109000	34	13600	0.000311927	1423.44	3.26476e-05
		Recombinants	Gene Conversion	Single-strand Annealing	# Cells					Median	0.000287037	1333.39	2.84498e-05	3.02773e-05
	# colonies:	SC-LEU	SC-URA	5FOA	SC					St. Dev in %		0.142754	0.142754
	1	44	31	8	122					standard dev.		190.348	4.06133e-06
	2	43	31	9	108						Gene conversion
	3	33	26	10	117
	4	14	18	6	113
	5	52	41	12	142
	6	131	78	21	120
	7	52	37	10	140
	8	29	30	5	99
	9	40	34	9	109
Trial	volume	dilution	mls	# colonies	[o/n]	total #	mls plated	# cells plated	colonies	5FOA	Recombination		Recombination
#	o/n	factor	plated	on SC	cells x 104	cells x 104	on LEU	on LEU	on	colonies in	Frequency		Rate
	(ml)		on SC		/ml	in o/n	from o/n	plates	5FOA plates	whole o/n		m
1	2	2e-05	0.25	122	2.44e+07	4.88e+07	0.005	122000	8	3200	6.55738e-05	437.193	8.95888e-06
2	2	2e-05	0.25	108	21600000	43200000	0.005	108000	9	3600	8.33333e-05	484.976	1.12263e-05
3	2	2e-05	0.25	117	2.34e+07	4.68e+07	0.005	117000	10	4000	8.54701e-05	532.188	1.13715e-05
4	2	2e-05	0.25	113	22600000	45200000	0.005	113000	6	2400	5.30973e-05	339.629	7.51391e-06
5	2	2e-05	0.25	142	2.84e+07	5.68e+07	0.005	142000	12	4800	8.4507e-05	624.513	1.09949e-05
6	2	2e-05	0.25	120	2.4e+07	4.8e+07	0.005	120000	21	8400	0.000175	994.045	2.07093e-05
7	2	2e-05	0.25	140	2.8e+07	5.6e+07	0.005	140000	10	4000	7.14286e-05	532.188	9.50336e-06
8	2	2e-05	0.25	99	19800000	39600000	0.005	99000	5	2000	5.05051e-05	289.523	7.31118e-06
9	2	2e-05	0.25	109	21800000	43600000	0.005	109000	9	3600	8.25688e-05	484.976	1.11233e-05
										Median	8.25688e-05	484.976	1.09949e-05	1.09681e-05
										St. Dev in %		0.159893	0.159893
										standard dev.		77.5443	1.75801e-06
											Single-strand annealing
Trial	volume	dilution	mls	# colonies	[o/n]	total #	mls plated	# cells plated	colonies	SC-LEU	Recombination		Recombination
#	o/n	factor	plated	on SC	cells x 104	cells x 104	on LEU	on LEU	on	colonies in	Frequency		Rate
	(ml)		on SC		/ml	in o/n	from o/n	plates	SC-LEU	whole o/n		m
1	2	2e-05	0.25	122	2.44e+07	4.88e+07	0.005	122000	44	17600	0.000360656	1691.72	3.46664e-05
2	2	2e-05	0.25	108	21600000	43200000	0.005	108000	43	17200	0.000398148	1666.88	3.85852e-05
3	2	2e-05	0.25	117	2.34e+07	4.68e+07	0.005	117000	33	13200	0.000282051	1393.96	2.97855e-05
4	2	2e-05	0.25	113	22600000	45200000	0.005	113000	14	5600	0.000123894	712.846	1.57709e-05
5	2	2e-05	0.25	142	2.84e+07	5.68e+07	0.005	142000	52	20800	0.000366197	1876.75	3.30413e-05
6	2	2e-05	0.25	120	2.4e+07	4.8e+07	0.005	120000	131	52400	0.00109167	2945.12	6.13567e-05
7	2	2e-05	0.25	140	2.8e+07	5.6e+07	0.005	140000	52	20800	0.000371429	1876.75	3.35133e-05
8	2	2e-05	0.25	99	19800000	39600000	0.005	99000	29	11600	0.000292929	1270.58	3.20852e-05
9	2	2e-05	0.25	109	21800000	43600000	0.005	109000	40	16000	0.000366972	1589.84	3.64642e-05
										Median	0.000366197	1666.88	3.35133e-05	3.50299e-05
										St. Dev in %		0.139455	0.139455
										standard dev.		232.454	4.6736e-06
											Total Recombination

## Sheet: WT Cis
Trial	volume	dilution	mls	# colonies	[o/n]	total #	mls plated	# cells plated	colonies	URA	Recombination		Recombination
#	o/n	factor	plated	on SC	cells	cells	on LEU	on LEU	on	colonies in	Frequency		Rate
	(ml)		on SC		/ml	in o/n	from o/n	plates	URA plates	whole o/n		m
1	2	2e-05	0.25	51	10200000	20400000	0.005	51000	74	29600	0.00145098	2285.47	0.000112033
2	2	2e-05	0.25	73	1.46e+07	2.92e+07	0.005	73000	94	37600	0.00128767	2566.57	8.78963e-05
3	2	2e-05	0.25	55	11000000	22000000	0.005	55000	68	27200	0.00123636	2186.17	9.93716e-05
4	2	2e-05	0.25	44	8800000	17600000	0.005	44000	86	34400	0.00195455	2462.33	0.000139905
5	2	2e-05	0.25	69	1.38e+07	2.76e+07	0.005	69000	74	29600	0.00107246	2285.47	8.28069e-05
6	2	2e-05	0.25	60	1.2e+07	2.4e+07	0.005	60000	79	31600	0.00131667	2362.44	9.84349e-05
7	2	2e-05	0.25	51	10200000	20400000	0.005	51000	97	38800	0.00190196	2603.21	0.000127608
8	2	2e-05	0.25	40	8e+06	1.6e+07	0.005	40000	105	42000	0.002625	2695.06	0.000168441
9	2	2e-05	0.25	44	8800000	17600000	0.005	44000	135	54000	0.00306818	2978.19	0.000169215
		Recombinants	Gene Conversion	Single-strand Annealing	# Cells					Median	0.00145098	2462.33	0.000112033	0.000120635
	# colonies:	SC-LEU	SC-URA	5FOA	SC					St. Dev in %		0.13404	0.13404
	1	153	74	73	51					standard dev.		330.052	1.50169e-05
	2	172	94	66	73						Gene conversion
	3	120	68	39	55
	4	174	86	53	44
	5	145	74	47	69
	6	152	79	48	60
	7	128	97	65	51
	8	182	105	39	40
	9	147	135	53	44
Trial	volume	dilution	mls	# colonies	[o/n]	total #	mls plated	# cells plated	colonies	5FOA	Recombination		Recombination
#	o/n	factor	plated	on SC	cells x 104	cells x 104	on LEU	on LEU	on	colonies in	Frequency		Rate
	(ml)		on SC		/ml	in o/n	from o/n	plates	5FOA plates	whole o/n		m
1	2	2e-05	0.25	51	10200000	20400000	0.005	51000	73	29200	0.00143137	2269.47	0.000111248
2	2	2e-05	0.25	73	1.46e+07	2.92e+07	0.005	73000	66	26400	0.00090411	2151.24	7.36727e-05
3	2	2e-05	0.25	55	11000000	22000000	0.005	55000	39	15600	0.000709091	1563.29	7.10584e-05
4	2	2e-05	0.25	44	8800000	17600000	0.005	44000	53	21200	0.00120455	1898.29	0.000107857
5	2	2e-05	0.25	69	1.38e+07	2.76e+07	0.005	69000	47	18800	0.000681159	1763.87	6.39083e-05
6	2	2e-05	0.25	60	1.2e+07	2.4e+07	0.005	60000	48	19200	0.0008	1787.16	7.44649e-05
7	2	2e-05	0.25	51	10200000	20400000	0.005	51000	65	26000	0.00127451	2133.41	0.000104579
8	2	2e-05	0.25	40	8e+06	1.6e+07	0.005	40000	39	15600	0.000975	1563.29	9.77054e-05
9	2	2e-05	0.25	44	8800000	17600000	0.005	44000	53	21200	0.00120455	1898.29	0.000107857
										Median	0.000975	1898.29	9.77054e-05	9.02613e-05
										St. Dev in %		0.137603	0.137603
										standard dev.		261.21	1.34445e-05
											Single-strand annealing
Trial	volume	dilution	mls	# colonies	[o/n]	total #	mls plated	# cells plated	colonies	SC-LEU	Recombination		Recombination
#	o/n	factor	plated	on SC	cells x 104	cells x 104	on LEU	on LEU	on	colonies in	Frequency		Rate
	(ml)		on SC		/ml	in o/n	from o/n	plates	SC-LEU	whole o/n		m
1	2	2e-05	0.25	51	10200000	20400000	0.005	51000	153	61200	0.003	3112.84	0.00015259
2	2	2e-05	0.25	73	1.46e+07	2.92e+07	0.005	73000	172	68800	0.00235616	3233.98	0.000110753
3	2	2e-05	0.25	55	11000000	22000000	0.005	55000	120	48000	0.00218182	2847.32	0.000129424
4	2	2e-05	0.25	44	8800000	17600000	0.005	44000	174	69600	0.00395455	3245.67	0.000184413
5	2	2e-05	0.25	69	1.38e+07	2.76e+07	0.005	69000	145	58000	0.00210145	3055.67	0.000110713
6	2	2e-05	0.25	60	1.2e+07	2.4e+07	0.005	60000	152	60800	0.00253333	3105.91	0.000129413
7	2	2e-05	0.25	51	10200000	20400000	0.005	51000	128	51200	0.0025098	2919.48	0.000143112
8	2	2e-05	0.25	40	8e+06	1.6e+07	0.005	40000	182	72800	0.00455	3290.64	0.000205665
9	2	2e-05	0.25	44	8800000	17600000	0.005	44000	147	58800	0.00334091	3070.34	0.000174451
										Median	0.00253333	3105.91	0.000143112	0.000148948
										St. Dev in %		0.131013	0.131013
										standard dev.		406.915	1.87495e-05
											Total Recombination

## Sheet: OE Cis
Trial	volume	dilution	mls	# colonies	[o/n]	total #	mls plated	# cells plated	colonies	URA	Recombination		Recombination
#	o/n	factor	plated	on SC	cells	cells	on LEU	on LEU	on	colonies in	Frequency		Rate
	(ml)		on SC		/ml	in o/n	from o/n	plates	URA plates	whole o/n		m
1	2	2e-05	0.25	76	1.52e+07	3.04e+07	0.005	76000	217	86800	0.00285526	3458.75	0.000113775
2	2	2e-05	0.25	61	1.22e+07	2.44e+07	0.005	61000	186	74400	0.00304918	3312.1	0.000135742
3	2	2e-05	0.25	40	8e+06	1.6e+07	0.005	40000	157	62800	0.003925	3139.97	0.000196248
4	2	2e-05	0.25	39	7.8e+06	1.56e+07	0.005	39000	143	57200	0.00366667	3040.73	0.000194919
5	2	2e-05	0.25	41	8.2e+06	1.64e+07	0.005	41000	161	64400	0.00392683	3166.19	0.00019306
6	2	2e-05	0.25	48	9600000	19200000	0.005	48000	131	52400	0.00272917	2945.12	0.000153392
7	2	2e-05	0.25	60	1.2e+07	2.4e+07	0.005	60000	188	75200	0.00313333	3322.6	0.000138441
8	2	2e-05	0.25	74	1.48e+07	2.96e+07	0.005	74000	232	92800	0.00313514	3519.2	0.000118892
9	2	2e-05	0.25	56	11200000	22400000	0.005	56000	179	71600	0.00319643	3274.1	0.000146165
		Recombinants	Gene Conversion	Single-strand Annealing	# Cells					Median	0.00313514	3274.1	0.000146165	0.000154515
	# colonies:	SC-LEU	SC-URA	5FOA	SC					St. Dev in %		0.130345	0.130345
	1	362	217	143	76					standard dev.		426.762	1.90519e-05
	2	275	186	92	61						Gene conversion
	3	239	157	89	40
	4	252	143	95	39
	5	244	161	123	41
	6	215	131	100	48
	7	267	188	104	60
	8	432	232	173	74
	9	326	179	98	56
Trial	volume	dilution	mls	# colonies	[o/n]	total #	mls plated	# cells plated	colonies	5FOA	Recombination		Recombination
#	o/n	factor	plated	on SC	cells x 104	cells x 104	on LEU	on LEU	on	colonies in	Frequency		Rate
	(ml)		on SC		/ml	in o/n	from o/n	plates	5FOA plates	whole o/n		m
1	2	2e-05	0.25	76	1.52e+07	3.04e+07	0.005	76000	143	57200	0.00188158	3040.73	0.000100024
2	2	2e-05	0.25	61	1.22e+07	2.44e+07	0.005	61000	92	36800	0.0015082	2541.43	0.000104157
3	2	2e-05	0.25	40	8e+06	1.6e+07	0.005	40000	89	35600	0.002225	2502.59	0.000156412
4	2	2e-05	0.25	39	7.8e+06	1.56e+07	0.005	39000	95	38000	0.0024359	2578.93	0.000165316
5	2	2e-05	0.25	41	8.2e+06	1.64e+07	0.005	41000	123	49200	0.003	2875.05	0.000175308
6	2	2e-05	0.25	48	9600000	19200000	0.005	48000	100	40000	0.00208333	2638.62	0.000137428
7	2	2e-05	0.25	60	1.2e+07	2.4e+07	0.005	60000	104	41600	0.00173333	2684.02	0.000111834
8	2	2e-05	0.25	74	1.48e+07	2.96e+07	0.005	74000	173	69200	0.00233784	3239.85	0.000109454
9	2	2e-05	0.25	56	11200000	22400000	0.005	56000	98	39200	0.00175	2615.15	0.000116748
										Median	0.00208333	2638.62	0.000116748	0.000130742
										St. Dev in %		0.133124	0.133124
										standard dev.		351.265	1.5542e-05
											Single-strand annealing
Trial	volume	dilution	mls	# colonies	[o/n]	total #	mls plated	# cells plated	colonies	SC-LEU	Recombination		Recombination
#	o/n	factor	plated	on SC	cells x 104	cells x 104	on LEU	on LEU	on	colonies in	Frequency		Rate
	(ml)		on SC		/ml	in o/n	from o/n	plates	SC-LEU	whole o/n		m
1	2	2e-05	0.25	76	1.52e+07	3.04e+07	0.005	76000	362	144800	0.00476316	3870.63	0.000127323
2	2	2e-05	0.25	61	1.22e+07	2.44e+07	0.005	61000	275	110000	0.0045082	3664.05	0.000150166
3	2	2e-05	0.25	40	8e+06	1.6e+07	0.005	40000	239	95600	0.005975	3545.45	0.000221591
4	2	2e-05	0.25	39	7.8e+06	1.56e+07	0.005	39000	252	100800	0.00646154	3591.26	0.000230209
5	2	2e-05	0.25	41	8.2e+06	1.64e+07	0.005	41000	244	97600	0.00595122	3563.51	0.000217287
6	2	2e-05	0.25	48	9600000	19200000	0.005	48000	215	86000	0.00447917	3450.23	0.000179699
7	2	2e-05	0.25	60	1.2e+07	2.4e+07	0.005	60000	267	106800	0.00445	3639.83	0.00015166
8	2	2e-05	0.25	74	1.48e+07	2.96e+07	0.005	74000	432	172800	0.00583784	3985.72	0.000134653
9	2	2e-05	0.25	56	11200000	22400000	0.005	56000	326	130400	0.00582143	3795.92	0.000169461
										Median	0.00582143	3639.83	0.000169461	0.000175783
										St. Dev in %		0.129022	0.129022
										standard dev.		469.62	2.18642e-05
											Total Recombination

## Sheet: 7KR Cis
Trial	volume	dilution	mls	# colonies	[o/n]	total #	mls plated	# cells plated	colonies	URA	Recombination		Recombination
#	o/n	factor	plated	on SC	cells	cells	on LEU	on LEU	on	colonies in	Frequency		Rate
	(ml)		on SC		/ml	in o/n	from o/n	plates	URA plates	whole o/n		m
1	2	2e-05	0.25	34	6.8e+06	1.36e+07	0.005	34000	184	73600	0.00541176	3301.45	0.000242754
2	2	2e-05	0.25	37	7.4e+06	1.48e+07	0.005	37000	191	76400	0.00516216	3338.04	0.000225543
3	2	2e-05	0.25	37	7.4e+06	1.48e+07	0.005	37000	136	54400	0.00367568	2986.26	0.000201774
4	2	2e-05	0.25	35	7e+06	1.4e+07	0.005	35000	139	55600	0.00397143	3010.03	0.000215002
5	2	2e-05	0.25	27	5400000	10800000	0.005	27000	120	48000	0.00444444	2847.32	0.000263641
6	2	2e-05	0.25	30	6e+06	1.2e+07	0.005	30000	114	45600	0.0038	2789.26	0.000232439
7	2	2e-05	0.25	35	7e+06	1.4e+07	0.005	35000	137	54800	0.00391429	2994.26	0.000213876
8	2	2e-05	0.25	81	1.62e+07	3.24e+07	0.005	81000	132	52800	0.00162963	2953.5	9.11575e-05
9	2	2e-05	0.25	74	1.48e+07	2.96e+07	0.005	74000	141	56400	0.00190541	3025.52	0.000102214
		Recombinants	Gene Conversion	Single-strand Annealing	# Cells					Median	0.00391429	2994.26	0.000215002	0.000198711
	# colonies:	SC-LEU	SC-URA	5FOA	SC					St. Dev in %		0.131481	0.131481
	1	320	184	126	34					standard dev.		393.689	2.82688e-05
	2	309	191	149	37						Gene conversion
	3	254	136	131	37
	4	213	139	110	35
	5	216	120	119	27
	6	260	114	93	30
	7	274	137	151	35
	8	190	132	74	81
	9	193	141	106	74
Trial	volume	dilution	mls	# colonies	[o/n]	total #	mls plated	# cells plated	colonies	5FOA	Recombination		Recombination
#	o/n	factor	plated	on SC	cells x 104	cells x 104	on LEU	on LEU	on	colonies in	Frequency		Rate
	(ml)		on SC		/ml	in o/n	from o/n	plates	5FOA plates	whole o/n		m
1	2	2e-05	0.25	34	6.8e+06	1.36e+07	0.005	34000	126	50400	0.00370588	2901.97	0.00021338
2	2	2e-05	0.25	37	7.4e+06	1.48e+07	0.005	37000	149	59600	0.00402703	3084.76	0.00020843
3	2	2e-05	0.25	37	7.4e+06	1.48e+07	0.005	37000	131	52400	0.00354054	2945.12	0.000198995
4	2	2e-05	0.25	35	7e+06	1.4e+07	0.005	35000	110	44000	0.00314286	2748.5	0.000196322
5	2	2e-05	0.25	27	5400000	10800000	0.005	27000	119	47600	0.00440741	2837.89	0.000262767
6	2	2e-05	0.25	30	6e+06	1.2e+07	0.005	30000	93	37200	0.0031	2554.07	0.000212839
7	2	2e-05	0.25	35	7e+06	1.4e+07	0.005	35000	151	60400	0.00431429	3098.92	0.000221351
8	2	2e-05	0.25	81	1.62e+07	3.24e+07	0.005	81000	74	29600	0.00091358	2285.47	7.05392e-05
9	2	2e-05	0.25	74	1.48e+07	2.96e+07	0.005	74000	106	42400	0.00143243	2705.98	9.14182e-05
										Median	0.00354054	2837.89	0.00020843	0.000186227
										St. Dev in %		0.132173	0.132173
										standard dev.		375.093	2.75488e-05
											Single-strand annealing
Trial	volume	dilution	mls	# colonies	[o/n]	total #	mls plated	# cells plated	colonies	SC-LEU	Recombination		Recombination
#	o/n	factor	plated	on SC	cells x 104	cells x 104	on LEU	on LEU	on	colonies in	Frequency		Rate
	(ml)		on SC		/ml	in o/n	from o/n	plates	SC-LEU	whole o/n		m
1	2	2e-05	0.25	34	6.8e+06	1.36e+07	0.005	34000	320	128000	0.00941176	3782.16	0.0002781
2	2	2e-05	0.25	37	7.4e+06	1.48e+07	0.005	37000	309	123600	0.00835135	3755.82	0.000253772
3	2	2e-05	0.25	37	7.4e+06	1.48e+07	0.005	37000	254	101600	0.00686486	3597.99	0.000243107
4	2	2e-05	0.25	35	7e+06	1.4e+07	0.005	35000	213	85200	0.00608571	3441.58	0.000245827
5	2	2e-05	0.25	27	5400000	10800000	0.005	27000	216	86400	0.008	3454.5	0.000319861
6	2	2e-05	0.25	30	6e+06	1.2e+07	0.005	30000	260	104000	0.00866667	3617.7	0.000301475
7	2	2e-05	0.25	35	7e+06	1.4e+07	0.005	35000	274	109600	0.00782857	3661.08	0.000261506
8	2	2e-05	0.25	81	1.62e+07	3.24e+07	0.005	81000	190	76000	0.00234568	3332.93	0.000102868
9	2	2e-05	0.25	74	1.48e+07	2.96e+07	0.005	74000	193	77200	0.00260811	3348.15	0.000113113
										Median	0.00782857	3597.99	0.000253772	0.000235514
										St. Dev in %		0.129165	0.129165
										standard dev.		464.736	3.27785e-05
											Total Recombination
