# Supplementary material for: Hrq1/RECQL4 regulation is critical for preventing aberrant recombination during DNA intrastrand crosslink repair and is upregulated in breast cancer
Source: PLoS Genet. 2022 Sep 20;18(9):e1010122. doi: 10.1371/journal.pgen.1010122 (PMC9488787; doi:10.1371/journal.pgen.1010122)
Supplement: S4 Data — (XLS) [file pgen.1010122.s010.xls]

## Sheet: Sheet1
0	1.2	2
1.6	2.6	3
1.9	4.1	4
2.3	4.1	4
2.7	5.8	5
3.2	5.8	5
3.7	7.7	6
4.3	9.7	7
5	9.7	7
5.7	14.1	9
6.6	18.7	11
7.7	18.7	11
8.8	23.7	13
10.1	28.9	15
11.6	34.3	17
13.3	42.7	20
15.3	45.6	21
17.4	57.6	25
19.9	66.9	28
22.7	79.7	32
25.9	92.9	36
29.5	106.5	40
33.5	127.5	46
38.1	149.1	52
43.3	175	59
49.2	201.6	66
59.5	232.8	74
63.2	272.8	84
71.6	317.9	95
81.1	364.1	106
91.7	437.2	123
104	468	130
117	558	150
132	696	180
150	743	190
169	839	210
190	1035	250
215	1135	270
242	1339	310
273	1495	340
307	1760	390
346	1976	430
389	2306	490
438	2642	550
493	2984	610
554	3448	690
623	3920	770
700	4520	870
787	5130	970
884	5874	1090
993	6693	1220
1115	7589	1360
1251	8694	1530
1404	9882	1710
1575	11289	1920
1767	12785	2140
1981	14579	2400
2221	16609	2690
2490	18881	3010
2791	21401	3360
3127	24321	3760
3503	27651	4210
3924	31401	4710

## Sheet: WT Unt
Trial	volume	dilution	mls	# colonies	[o/n]	total #	mls plated	# cells plated	colonies	URA	Recombination		Recombination
#	o/n	factor	plated	on SC	cells	cells	on LEU	on LEU	on	colonies in	Frequency		Rate
	(ml)		on SC		/ml	in o/n	from o/n	plates	URA plates	whole o/n		m
1	2	2e-05	0.25	195	39000000	78000000	0.005	195000	58	23200	0.000297436	2001.28	2.56575e-05
2	2	2e-05	0.25	168	33600000	67200000	0.005	168000	73	29200	0.000434524	2269.47	3.37718e-05
3	2	2e-05	0.25	175	35000000	70000000	0.005	175000	16	6400	9.14286e-05	797.439	1.1392e-05
4	2	2e-05	0.25	143	2.86e+07	5.72e+07	0.005	143000	18	7200	0.000125874	878.526	1.53589e-05
5	2	2e-05	0.25	205	41000000	82000000	0.005	205000	25	10000	0.000121951	1137.65	1.38738e-05
6	2	2e-05	0.25	240	4.8e+07	9.6e+07	0.005	240000	65	26000	0.000270833	2133.41	2.2223e-05
7	2	2e-05	0.25	173	34600000	69200000	0.005	173000	19	7600	0.000109827	917.823	1.32633e-05
8	2	2e-05	0.25	150	3e+07	6e+07	0.005	150000	36	14400	0.00024	1480.84	2.46807e-05
9	2	2e-05	0.25	174	34800000	69600000	0.005	174000	30	12000	0.000172414	1302.27	1.87108e-05
		Recombinants	Gene Conversion	Single-strand Annealing	# Cells					Median	0.000172414	1302.27	1.87108e-05	1.98813e-05
	# colonies:	SC-LEU	SC-URA	5FOA	SC					St. Dev in %		0.143112	0.143112
	1	51	58	27	195					standard dev.		186.371	2.67775e-06
	2	84	73	52	168						Gene conversion
	3	30	16	20	175
	4	34	18	34	143
	5	30	25	13	205
	6	97	65	46	240
	7	35	19	16	173
	8	41	36	28	150
	9	35	30	25	174
Trial	volume	dilution	mls	# colonies	[o/n]	total #	mls plated	# cells plated	colonies	5FOA	Recombination		Recombination
#	o/n	factor	plated	on SC	cells x 104	cells x 104	on LEU	on LEU	on	colonies in	Frequency		Rate
	(ml)		on SC		/ml	in o/n	from o/n	plates	5FOA plates	whole o/n		m
1	2	2e-05	0.25	195	39000000	78000000	0.005	195000	27	10800	0.000138462	1205.37	1.54535e-05
2	2	2e-05	0.25	168	33600000	67200000	0.005	168000	52	20800	0.000309524	1876.75	2.79278e-05
3	2	2e-05	0.25	175	35000000	70000000	0.005	175000	20	8000	0.000114286	956.321	1.36617e-05
4	2	2e-05	0.25	143	2.86e+07	5.72e+07	0.005	143000	34	13600	0.000237762	1423.44	2.48852e-05
5	2	2e-05	0.25	205	41000000	82000000	0.005	205000	13	5200	6.34146e-05	669.162	8.16051e-06
6	2	2e-05	0.25	240	4.8e+07	9.6e+07	0.005	240000	46	18400	0.000191667	1740.21	1.81271e-05
7	2	2e-05	0.25	173	34600000	69200000	0.005	173000	16	6400	9.24855e-05	797.439	1.15237e-05
8	2	2e-05	0.25	150	3e+07	6e+07	0.005	150000	28	11200	0.000186667	1238.28	2.0638e-05
9	2	2e-05	0.25	174	34800000	69600000	0.005	174000	25	10000	0.000143678	1137.65	1.63456e-05
										Median	0.000143678	1205.37	1.63456e-05	1.74137e-05
										St. Dev in %		0.144298	0.144298
										standard dev.		173.933	2.35863e-06
											Single-strand annealing
Trial	volume	dilution	mls	# colonies	[o/n]	total #	mls plated	# cells plated	colonies	SC-LEU	Recombination		Recombination
#	o/n	factor	plated	on SC	cells x 104	cells x 104	on LEU	on LEU	on	colonies in	Frequency		Rate
	(ml)		on SC		/ml	in o/n	from o/n	plates	SC-LEU	whole o/n		m
1	2	2e-05	0.25	195	39000000	78000000	0.005	195000	51	20400	0.000261538	1854.87	2.37804e-05
2	2	2e-05	0.25	168	33600000	67200000	0.005	168000	84	33600	0.0005	2434.67	3.62302e-05
3	2	2e-05	0.25	175	35000000	70000000	0.005	175000	30	12000	0.000171429	1302.27	1.86039e-05
4	2	2e-05	0.25	143	2.86e+07	5.72e+07	0.005	143000	34	13600	0.000237762	1423.44	2.48852e-05
5	2	2e-05	0.25	205	41000000	82000000	0.005	205000	30	12000	0.000146341	1302.27	1.58814e-05
6	2	2e-05	0.25	240	4.8e+07	9.6e+07	0.005	240000	97	38800	0.000404167	2603.21	2.71168e-05
7	2	2e-05	0.25	173	34600000	69200000	0.005	173000	35	14000	0.000202312	1452.39	2.09883e-05
8	2	2e-05	0.25	150	3e+07	6e+07	0.005	150000	41	16400	0.000273333	1615.95	2.69325e-05
9	2	2e-05	0.25	174	34800000	69600000	0.005	174000	35	14000	0.000201149	1452.39	2.08677e-05
										Median	0.000237762	1452.39	2.37804e-05	2.39207e-05
										St. Dev in %		0.141472	0.141472
										standard dev.		205.473	3.36426e-06
											Total Recombination

## Sheet: OE Unt
Trial	volume	dilution	mls	# colonies	[o/n]	total #	mls plated	# cells plated	colonies	URA	Recombination		Recombination
#	o/n	factor	plated	on SC	cells	cells	on LEU	on LEU	on	colonies in	Frequency		Rate
	(ml)		on SC		/ml	in o/n	from o/n	plates	URA plates	whole o/n		m
1	2	2e-05	0.25	253	5.06e+07	1.012e+08	0.005	253000	116	46400	0.000458498	2809.01	2.7757e-05
2	2	2e-05	0.25	355	71000000	142000000	0.005	355000	79	31600	0.000222535	2362.44	1.66369e-05
3	2	2e-05	0.25	199	39800000	79600000	0.005	199000	35	14000	0.000175879	1452.39	1.82461e-05
4	2	2e-05	0.25	260	5.2e+07	1.04e+08	0.005	260000	85	34000	0.000326923	2448.59	2.35441e-05
5	2	2e-05	0.25	217	43400000	86800000	0.005	217000	87	34800	0.000400922	2475.91	2.85244e-05
6	2	2e-05	0.25	284	5.68e+07	1.136e+08	0.005	284000	66	26400	0.000232394	2151.24	1.8937e-05
7	2	2e-05	0.25	209	41800000	83600000	0.005	209000	33	13200	0.000157895	1393.96	1.66742e-05
8	2	2e-05	0.25	245	4.9e+07	9.8e+07	0.005	245000	8	3200	3.26531e-05	437.193	4.46116e-06
9	2	2e-05	0.25	171	34200000	68400000	0.005	171000	61	24400	0.000356725	2059.53	3.01101e-05
		Recombinants	Gene Conversion	Single-strand Annealing	# Cells					Median	0.000232394	2151.24	1.8937e-05	2.05434e-05
	# colonies:	SC-LEU	SC-URA	5FOA	SC					St. Dev in %		0.135867	0.135867
	1	135	116	33	253					standard dev.		292.282	2.57291e-06
	2	122	79	53	355						Gene conversion
	3	62	35	33	199
	4	115	85	39	260
	5	120	87	37	217
	6	81	66	35	284
	7	59	33	15	209
	8	28	8	34	245
	9	86	61	12	171
Trial	volume	dilution	mls	# colonies	[o/n]	total #	mls plated	# cells plated	colonies	5FOA	Recombination		Recombination
#	o/n	factor	plated	on SC	cells x 104	cells x 104	on LEU	on LEU	on	colonies in	Frequency		Rate
	(ml)		on SC		/ml	in o/n	from o/n	plates	5FOA plates	whole o/n		m
1	2	2e-05	0.25	253	5.06e+07	1.012e+08	0.005	253000	33	13200	0.000130435	1393.96	1.37743e-05
2	2	2e-05	0.25	355	71000000	142000000	0.005	355000	53	21200	0.000149296	1898.29	1.33682e-05
3	2	2e-05	0.25	199	39800000	79600000	0.005	199000	33	13200	0.000165829	1393.96	1.75121e-05
4	2	2e-05	0.25	260	5.2e+07	1.04e+08	0.005	260000	39	15600	0.00015	1563.29	1.50316e-05
5	2	2e-05	0.25	217	43400000	86800000	0.005	217000	37	14800	0.000170507	1508.8	1.73825e-05
6	2	2e-05	0.25	284	5.68e+07	1.136e+08	0.005	284000	35	14000	0.000123239	1452.39	1.27851e-05
7	2	2e-05	0.25	209	41800000	83600000	0.005	209000	15	6000	7.17703e-05	755.595	9.03821e-06
8	2	2e-05	0.25	245	4.9e+07	9.8e+07	0.005	245000	34	13600	0.000138776	1423.44	1.45248e-05
9	2	2e-05	0.25	171	34200000	68400000	0.005	171000	12	4800	7.01754e-05	624.513	9.13031e-06
										Median	0.000138776	1423.44	1.37743e-05	1.36164e-05
										St. Dev in %		0.141772	0.141772
										standard dev.		201.804	1.95281e-06
											Single-strand annealing
Trial	volume	dilution	mls	# colonies	[o/n]	total #	mls plated	# cells plated	colonies	SC-LEU	Recombination		Recombination
#	o/n	factor	plated	on SC	cells x 104	cells x 104	on LEU	on LEU	on	colonies in	Frequency		Rate
	(ml)		on SC		/ml	in o/n	from o/n	plates	SC-LEU	whole o/n		m
1	2	2e-05	0.25	253	5.06e+07	1.012e+08	0.005	253000	135	54000	0.000533597	2978.19	2.94287e-05
2	2	2e-05	0.25	355	71000000	142000000	0.005	355000	122	48800	0.000343662	2865.9	2.01824e-05
3	2	2e-05	0.25	199	39800000	79600000	0.005	199000	62	24800	0.000311558	2078.4	2.61105e-05
4	2	2e-05	0.25	260	5.2e+07	1.04e+08	0.005	260000	115	46000	0.000442308	2799.19	2.69153e-05
5	2	2e-05	0.25	217	43400000	86800000	0.005	217000	120	48000	0.000552995	2847.32	3.28032e-05
6	2	2e-05	0.25	284	5.68e+07	1.136e+08	0.005	284000	81	32400	0.000285211	2391.87	2.10552e-05
7	2	2e-05	0.25	209	41800000	83600000	0.005	209000	59	23600	0.000282297	2020.98	2.41744e-05
8	2	2e-05	0.25	245	4.9e+07	9.8e+07	0.005	245000	28	11200	0.000114286	1238.28	1.26355e-05
9	2	2e-05	0.25	171	34200000	68400000	0.005	171000	86	34400	0.000502924	2462.33	3.5999e-05
										Median	0.000343662	2462.33	2.61105e-05	2.54783e-05
										St. Dev in %		0.13404	0.13404
										standard dev.		330.052	3.49987e-06
											Total Recombination

## Sheet: 7KR Unt
Trial	volume	dilution	mls	# colonies	[o/n]	total #	mls plated	# cells plated	colonies	URA	Recombination		Recombination
#	o/n	factor	plated	on SC	cells	cells	on LEU	on LEU	on	colonies in	Frequency		Rate
	(ml)		on SC		/ml	in o/n	from o/n	plates	URA plates	whole o/n		m
1	2	2e-05	0.25	102	20400000	40800000	0.005	102000	18	7200	0.000176471	878.526	2.15325e-05
2	2	2e-05	0.25	93	18600000	37200000	0.005	93000	14	5600	0.000150538	712.846	1.91625e-05
3	2	2e-05	0.25	261	5.22e+07	1.044e+08	0.005	261000	19	7600	7.27969e-05	917.823	8.7914e-06
4	2	2e-05	0.25	151	3.02e+07	6.04e+07	0.005	151000	35	14000	0.000231788	1452.39	2.40462e-05
5	2	2e-05	0.25	136	2.72e+07	5.44e+07	0.005	136000	5	2000	3.67647e-05	289.523	5.32211e-06
6	2	2e-05	0.25	99	19800000	39600000	0.005	99000	23	9200	0.000232323	1067.26	2.69511e-05
7	2	2e-05	0.25	113	22600000	45200000	0.005	113000	27	10800	0.000238938	1205.37	2.66676e-05
8	2	2e-05	0.25	128	2.56e+07	5.12e+07	0.005	128000	19	7600	0.000148438	917.823	1.79262e-05
9	2	2e-05	0.25	112	22400000	44800000	0.005	112000	14	5600	0.000125	712.846	1.59117e-05
		Recombinants	Gene Conversion	Single-strand Annealing	# Cells					Median	0.000150538	917.823	1.91625e-05	1.8479e-05
	# colonies:	SC-LEU	SC-URA	5FOA	SC					St. Dev in %		0.148638	0.148638
	1	18	18	14	102					standard dev.		136.423	2.84827e-06
	2	13	14	3	93						Gene conversion
	3	28	19	6	261
	4	30	35	4	151
	5	1	5	6	136
	6	16	23	4	99
	7	32	27	14	113
	8	20	19	6	128
	9	9	14	9	112
Trial	volume	dilution	mls	# colonies	[o/n]	total #	mls plated	# cells plated	colonies	5FOA	Recombination		Recombination
#	o/n	factor	plated	on SC	cells x 104	cells x 104	on LEU	on LEU	on	colonies in	Frequency		Rate
	(ml)		on SC		/ml	in o/n	from o/n	plates	5FOA plates	whole o/n		m
1	2	2e-05	0.25	102	20400000	40800000	0.005	102000	14	5600	0.000137255	712.846	1.74717e-05
2	2	2e-05	0.25	93	18600000	37200000	0.005	93000	3	1200	3.22581e-05	185.687	4.99158e-06
3	2	2e-05	0.25	261	5.22e+07	1.044e+08	0.005	261000	6	2400	2.29885e-05	339.629	3.25315e-06
4	2	2e-05	0.25	151	3.02e+07	6.04e+07	0.005	151000	4	1600	2.64901e-05	238.343	3.94607e-06
5	2	2e-05	0.25	136	2.72e+07	5.44e+07	0.005	136000	6	2400	4.41176e-05	339.629	6.24317e-06
6	2	2e-05	0.25	99	19800000	39600000	0.005	99000	4	1600	4.0404e-05	238.343	6.01876e-06
7	2	2e-05	0.25	113	22600000	45200000	0.005	113000	14	5600	0.000123894	712.846	1.57709e-05
8	2	2e-05	0.25	128	2.56e+07	5.12e+07	0.005	128000	6	2400	4.6875e-05	339.629	6.63337e-06
9	2	2e-05	0.25	112	22400000	44800000	0.005	112000	9	3600	8.03571e-05	484.976	1.08254e-05
										Median	4.41176e-05	339.629	6.24317e-06	8.35045e-06
										St. Dev in %		0.166953	0.166953
										standard dev.		56.7021	1.04232e-06
											Single-strand annealing
Trial	volume	dilution	mls	# colonies	[o/n]	total #	mls plated	# cells plated	colonies	SC-LEU	Recombination		Recombination
#	o/n	factor	plated	on SC	cells x 104	cells x 104	on LEU	on LEU	on	colonies in	Frequency		Rate
	(ml)		on SC		/ml	in o/n	from o/n	plates	SC-LEU	whole o/n		m
1	2	2e-05	0.25	102	20400000	40800000	0.005	102000	18	7200	0.000176471	878.526	2.15325e-05
2	2	2e-05	0.25	93	18600000	37200000	0.005	93000	13	5200	0.000139785	669.162	1.79882e-05
3	2	2e-05	0.25	261	5.22e+07	1.044e+08	0.005	261000	28	11200	0.00010728	1238.28	1.18609e-05
4	2	2e-05	0.25	151	3.02e+07	6.04e+07	0.005	151000	30	12000	0.000198675	1302.27	2.15608e-05
5	2	2e-05	0.25	136	2.72e+07	5.44e+07	0.005	136000	1	400	7.35294e-06	72.4316	1.33146e-06
6	2	2e-05	0.25	99	19800000	39600000	0.005	99000	16	6400	0.000161616	797.439	2.01374e-05
7	2	2e-05	0.25	113	22600000	45200000	0.005	113000	32	12800	0.000283186	1363.95	3.01759e-05
8	2	2e-05	0.25	128	2.56e+07	5.12e+07	0.005	128000	20	8000	0.00015625	956.321	1.86781e-05
9	2	2e-05	0.25	112	22400000	44800000	0.005	112000	9	3600	8.03571e-05	484.976	1.08254e-05
										Median	0.00015625	878.526	1.86781e-05	1.71212e-05
										St. Dev in %		0.149359	0.149359
										standard dev.		131.216	2.78974e-06
											Total Recombination

## Sheet: WT Cis
Trial	volume	dilution	mls	# colonies	[o/n]	total #	mls plated	# cells plated	colonies	URA	Recombination		Recombination
#	o/n	factor	plated	on SC	cells	cells	on LEU	on LEU	on	colonies in	Frequency		Rate
	(ml)		on SC		/ml	in o/n	from o/n	plates	URA plates	whole o/n		m
1	2	2e-05	0.25	77	1.54e+07	3.08e+07	0.005	77000	263	105200	0.00341558	3627.29	0.000117769
2	2	2e-05	0.25	69	1.38e+07	2.76e+07	0.005	69000	228	91200	0.00330435	3503.66	0.000126944
3	2	2e-05	0.25	63	1.26e+07	2.52e+07	0.005	63000	273	109200	0.00433333	3658.1	0.000145163
4	2	2e-05	0.25	90	18000000	36000000	0.005	90000	302	120800	0.00335556	3738.27	0.000103841
5	2	2e-05	0.25	53	10600000	21200000	0.005	53000	211	84400	0.00398113	3432.82	0.000161925
6	2	2e-05	0.25	74	1.48e+07	2.96e+07	0.005	74000	165	66000	0.00222973	3191.55	0.000107823
7	2	2e-05	0.25	54	10800000	21600000	0.005	54000	204	81600	0.00377778	3401.17	0.000157462
8	2	2e-05	0.25	113	22600000	45200000	0.005	113000	225	90000	0.00199115	3491.73	7.72508e-05
9	2	2e-05	0.25	108	21600000	43200000	0.005	108000	352	140800	0.00325926	3851.13	8.91465e-05
		Recombinants	Gene Conversion	Single-strand Annealing	# Cells					Median	0.00335556	3503.66	0.000117769	0.000120814
	# colonies:	SC-LEU	SC-URA	5FOA	SC					St. Dev in %		0.129495	0.129495
	1	440	263	174	77					standard dev.		453.708	1.52506e-05
	2	384	228	166	69						Gene conversion
	3	428	273	179	63
	4	430	302	164	90
	5	420	211	171	53
	6	386	165	116	74
	7	354	204	147	54
	8	428	225	216	113
	9	594	352	165	108
Trial	volume	dilution	mls	# colonies	[o/n]	total #	mls plated	# cells plated	colonies	5FOA	Recombination		Recombination
#	o/n	factor	plated	on SC	cells x 104	cells x 104	on LEU	on LEU	on	colonies in	Frequency		Rate
	(ml)		on SC		/ml	in o/n	from o/n	plates	5FOA plates	whole o/n		m
1	2	2e-05	0.25	77	1.54e+07	3.08e+07	0.005	77000	174	69600	0.00225974	3245.67	0.000105379
2	2	2e-05	0.25	69	1.38e+07	2.76e+07	0.005	69000	166	66400	0.0024058	3197.76	0.000115861
3	2	2e-05	0.25	63	1.26e+07	2.52e+07	0.005	63000	179	71600	0.00284127	3274.1	0.000129925
4	2	2e-05	0.25	90	18000000	36000000	0.005	90000	164	65600	0.00182222	3185.29	8.84802e-05
5	2	2e-05	0.25	53	10600000	21200000	0.005	53000	171	68400	0.00322642	3228.06	0.000152267
6	2	2e-05	0.25	74	1.48e+07	2.96e+07	0.005	74000	116	46400	0.00156757	2809.01	9.48991e-05
7	2	2e-05	0.25	54	10800000	21600000	0.005	54000	147	58800	0.00272222	3070.34	0.000142146
8	2	2e-05	0.25	113	22600000	45200000	0.005	113000	216	86400	0.0019115	3454.5	7.64271e-05
9	2	2e-05	0.25	108	21600000	43200000	0.005	108000	165	66000	0.00152778	3191.55	7.38784e-05
										Median	0.00225974	3197.76	0.000105379	0.000108807
										St. Dev in %		0.130643	0.130643
										standard dev.		417.764	1.3767e-05
											Single-strand annealing
Trial	volume	dilution	mls	# colonies	[o/n]	total #	mls plated	# cells plated	colonies	SC-LEU	Recombination		Recombination
#	o/n	factor	plated	on SC	cells x 104	cells x 104	on LEU	on LEU	on	colonies in	Frequency		Rate
	(ml)		on SC		/ml	in o/n	from o/n	plates	SC-LEU	whole o/n		m
1	2	2e-05	0.25	77	1.54e+07	3.08e+07	0.005	77000	440	176000	0.00571429	3996.89	0.000129769
2	2	2e-05	0.25	69	1.38e+07	2.76e+07	0.005	69000	384	153600	0.00556522	3910.55	0.000141687
3	2	2e-05	0.25	63	1.26e+07	2.52e+07	0.005	63000	428	171200	0.00679365	3980	0.000157937
4	2	2e-05	0.25	90	18000000	36000000	0.005	90000	430	172000	0.00477778	3982.87	0.000110635
5	2	2e-05	0.25	53	10600000	21200000	0.005	53000	420	168000	0.00792453	3968.29	0.000187183
6	2	2e-05	0.25	74	1.48e+07	2.96e+07	0.005	74000	386	154400	0.00521622	3913.99	0.00013223
7	2	2e-05	0.25	54	10800000	21600000	0.005	54000	354	141600	0.00655556	3855.1	0.000178477
8	2	2e-05	0.25	113	22600000	45200000	0.005	113000	428	171200	0.00378761	3980	8.80531e-05
9	2	2e-05	0.25	108	21600000	43200000	0.005	108000	594	237600	0.0055	4160.19	9.63008e-05
										Median	0.00556522	3980	0.00013223	0.000135808
										St. Dev in %		0.127928	0.127928
										standard dev.		509.152	1.69158e-05
											Total Recombination

## Sheet: OE Cis
Trial	volume	dilution	mls	# colonies	[o/n]	total #	mls plated	# cells plated	colonies	URA	Recombination		Recombination
#	o/n	factor	plated	on SC	cells	cells	on LEU	on LEU	on	colonies in	Frequency		Rate
	(ml)		on SC		/ml	in o/n	from o/n	plates	URA plates	whole o/n		m
1	2	2e-05	0.25	16	3.2e+06	6.4e+06	0.005	16000	90	36000	0.005625	2515.69	0.000393077
2	2	2e-05	0.25	21	4200000	8400000	0.005	21000	93	37200	0.00442857	2554.07	0.000304056
3	2	2e-05	0.25	60	1.2e+07	2.4e+07	0.005	60000	209	83600	0.00348333	3423.94	0.000142664
4	2	2e-05	0.25	20	4e+06	8e+06	0.005	20000	77	30800	0.00385	2332.25	0.000291531
5	2	2e-05	0.25	30	6e+06	1.2e+07	0.005	30000	127	50800	0.00423333	2910.77	0.000242564
6	2	2e-05	0.25	34	6.8e+06	1.36e+07	0.005	34000	136	54400	0.004	2986.26	0.000219578
7	2	2e-05	0.25	57	1.14e+07	2.28e+07	0.005	57000	130	52000	0.0022807	2936.66	0.000128801
8	2	2e-05	0.25	25	5000000	10000000	0.005	25000	103	41200	0.00412	2672.86	0.000267286
9	2	2e-05	0.25	154	3.08e+07	6.16e+07	0.005	154000	293	117200	0.0019026	3714.73	6.0304e-05
		Recombinants	Gene Conversion	Single-strand Annealing	# Cells					Median	0.004	2910.77	0.000242564	0.000227762
	# colonies:	SC-LEU	SC-URA	5FOA	SC					St. Dev in %		0.131845	0.131845
	1	176	90	54	16					standard dev.		383.771	3.19809e-05
	2	146	93	61	21						Gene conversion
	3	424	209	188	60
	4	165	77	46	20
	5	225	127	88	30
	6	214	136	97	34
	7	220	130	83	57
	8	197	103	70	25
	9	586	293	196	154
Trial	volume	dilution	mls	# colonies	[o/n]	total #	mls plated	# cells plated	colonies	5FOA	Recombination		Recombination
#	o/n	factor	plated	on SC	cells x 104	cells x 104	on LEU	on LEU	on	colonies in	Frequency		Rate
	(ml)		on SC		/ml	in o/n	from o/n	plates	5FOA plates	whole o/n		m
1	2	2e-05	0.25	16	3.2e+06	6.4e+06	0.005	16000	54	21600	0.003375	1919.51	0.000299924
2	2	2e-05	0.25	21	4200000	8400000	0.005	21000	61	24400	0.00290476	2059.53	0.000245182
3	2	2e-05	0.25	60	1.2e+07	2.4e+07	0.005	60000	188	75200	0.00313333	3322.6	0.000138441
4	2	2e-05	0.25	20	4e+06	8e+06	0.005	20000	46	18400	0.0023	1740.21	0.000217526
5	2	2e-05	0.25	30	6e+06	1.2e+07	0.005	30000	88	35200	0.00293333	2489.33	0.000207444
6	2	2e-05	0.25	34	6.8e+06	1.36e+07	0.005	34000	97	38800	0.00285294	2603.21	0.000191413
7	2	2e-05	0.25	57	1.14e+07	2.28e+07	0.005	57000	83	33200	0.00145614	2420.58	0.000106166
8	2	2e-05	0.25	25	5000000	10000000	0.005	25000	70	28000	0.0028	2220.16	0.000222016
9	2	2e-05	0.25	154	3.08e+07	6.16e+07	0.005	154000	196	78400	0.00127273	3363.03	5.45946e-05
										Median	0.00285294	2420.58	0.000207444	0.000186967
										St. Dev in %		0.134269	0.134269
										standard dev.		325.009	2.78533e-05
											Single-strand annealing
Trial	volume	dilution	mls	# colonies	[o/n]	total #	mls plated	# cells plated	colonies	SC-LEU	Recombination		Recombination
#	o/n	factor	plated	on SC	cells x 104	cells x 104	on LEU	on LEU	on	colonies in	Frequency		Rate
	(ml)		on SC		/ml	in o/n	from o/n	plates	SC-LEU	whole o/n		m
1	2	2e-05	0.25	16	3.2e+06	6.4e+06	0.005	16000	176	70400	0.011	3257.18	0.000508934
2	2	2e-05	0.25	21	4200000	8400000	0.005	21000	146	58400	0.00695238	3063.04	0.000364648
3	2	2e-05	0.25	60	1.2e+07	2.4e+07	0.005	60000	424	169600	0.00706667	3974.19	0.000165591
4	2	2e-05	0.25	20	4e+06	8e+06	0.005	20000	165	66000	0.00825	3191.55	0.000398944
5	2	2e-05	0.25	30	6e+06	1.2e+07	0.005	30000	225	90000	0.0075	3491.73	0.000290978
6	2	2e-05	0.25	34	6.8e+06	1.36e+07	0.005	34000	214	85600	0.00629412	3445.92	0.000253376
7	2	2e-05	0.25	57	1.14e+07	2.28e+07	0.005	57000	220	88000	0.00385965	3471.33	0.000152251
8	2	2e-05	0.25	25	5000000	10000000	0.005	25000	197	78800	0.00788	3367.92	0.000336792
9	2	2e-05	0.25	154	3.08e+07	6.16e+07	0.005	154000	586	234400	0.00380519	4153.57	6.74281e-05
										Median	0.00706667	3445.92	0.000290978	0.000282105
										St. Dev in %		0.129703	0.129703
										standard dev.		446.945	3.77406e-05
											Total Recombination

## Sheet: 7KR Cis
Trial	volume	dilution	mls	# colonies	[o/n]	total #	mls plated	# cells plated	colonies	URA	Recombination		Recombination
#	o/n	factor	plated	on SC	cells	cells	on LEU	on LEU	on	colonies in	Frequency		Rate
	(ml)		on SC		/ml	in o/n	from o/n	plates	URA plates	whole o/n		m
1	2	2e-05	0.25	68	1.36e+07	2.72e+07	0.005	68000	94	37600	0.00138235	2566.57	9.43592e-05
2	2	2e-05	0.25	15	3e+06	6e+06	0.005	15000	103	41200	0.00686667	2672.86	0.000445476
3	2	2e-05	0.25	22	4400000	8800000	0.005	22000	89	35600	0.00404545	2502.59	0.000284385
4	2	2e-05	0.25	38	7.6e+06	1.52e+07	0.005	38000	90	36000	0.00236842	2515.69	0.000165506
5	2	2e-05	0.25	27	5400000	10800000	0.005	27000	104	41600	0.00385185	2684.02	0.00024852
6	2	2e-05	0.25	13	2600000	5200000	0.005	13000	65	26000	0.005	2133.41	0.000410272
7	2	2e-05	0.25	29	5.8e+06	1.16e+07	0.005	29000	97	38800	0.00334483	2603.21	0.000224415
8	2	2e-05	0.25	10	2e+06	4e+06	0.005	10000	71	28400	0.0071	2236.82	0.000559205
9	2	2e-05	0.25	50	10000000	20000000	0.005	50000	132	52800	0.00264	2953.5	0.000147675
		Recombinants	Gene Conversion	Single-strand Annealing	# Cells					Median	0.00385185	2566.57	0.00024852	0.000286646
	# colonies:	SC-LEU	SC-URA	5FOA	SC					St. Dev in %		0.13349	0.13349
	1	136	94	65	68					standard dev.		342.611	3.31749e-05
	2	180	103	48	15						Gene conversion
	3	165	89	47	22
	4	234	90	44	38
	5	184	104	39	27
	6	121	65	27	13
	7	139	97	23	29
	8	97	71	39	10
	9	146	132	43	50
Trial	volume	dilution	mls	# colonies	[o/n]	total #	mls plated	# cells plated	colonies	5FOA	Recombination		Recombination
#	o/n	factor	plated	on SC	cells x 104	cells x 104	on LEU	on LEU	on	colonies in	Frequency		Rate
	(ml)		on SC		/ml	in o/n	from o/n	plates	5FOA plates	whole o/n		m
1	2	2e-05	0.25	68	1.36e+07	2.72e+07	0.005	68000	65	26000	0.000955882	2133.41	7.84343e-05
2	2	2e-05	0.25	15	3e+06	6e+06	0.005	15000	48	19200	0.0032	1787.16	0.00029786
3	2	2e-05	0.25	22	4400000	8800000	0.005	22000	47	18800	0.00213636	1763.87	0.00020044
4	2	2e-05	0.25	38	7.6e+06	1.52e+07	0.005	38000	44	17600	0.00115789	1691.72	0.000111297
5	2	2e-05	0.25	27	5400000	10800000	0.005	27000	39	15600	0.00144444	1563.29	0.000144749
6	2	2e-05	0.25	13	2600000	5200000	0.005	13000	27	10800	0.00207692	1205.37	0.000231803
7	2	2e-05	0.25	29	5.8e+06	1.16e+07	0.005	29000	23	9200	0.000793103	1067.26	9.20055e-05
8	2	2e-05	0.25	10	2e+06	4e+06	0.005	10000	39	15600	0.0039	1563.29	0.000390821
9	2	2e-05	0.25	50	10000000	20000000	0.005	50000	43	17200	0.00086	1666.88	8.3344e-05
										Median	0.00144444	1666.88	0.000144749	0.000181195
										St. Dev in %		0.139455	0.139455
										standard dev.		232.454	2.01859e-05
											Single-strand annealing
Trial	volume	dilution	mls	# colonies	[o/n]	total #	mls plated	# cells plated	colonies	SC-LEU	Recombination		Recombination
#	o/n	factor	plated	on SC	cells x 104	cells x 104	on LEU	on LEU	on	colonies in	Frequency		Rate
	(ml)		on SC		/ml	in o/n	from o/n	plates	SC-LEU	whole o/n		m
1	2	2e-05	0.25	68	1.36e+07	2.72e+07	0.005	68000	136	54400	0.002	2986.26	0.000109789
2	2	2e-05	0.25	15	3e+06	6e+06	0.005	15000	180	72000	0.012	3279.66	0.00054661
3	2	2e-05	0.25	22	4400000	8800000	0.005	22000	165	66000	0.0075	3191.55	0.000362676
4	2	2e-05	0.25	38	7.6e+06	1.52e+07	0.005	38000	234	93600	0.00615789	3526.82	0.000232028
5	2	2e-05	0.25	27	5400000	10800000	0.005	27000	184	73600	0.00681481	3301.45	0.00030569
6	2	2e-05	0.25	13	2600000	5200000	0.005	13000	121	48400	0.00930769	2856.66	0.000549357
7	2	2e-05	0.25	29	5.8e+06	1.16e+07	0.005	29000	139	55600	0.0047931	3010.03	0.000259486
8	2	2e-05	0.25	10	2e+06	4e+06	0.005	10000	97	38800	0.0097	2603.21	0.000650803
9	2	2e-05	0.25	50	10000000	20000000	0.005	50000	146	58400	0.00292	3063.04	0.000153152
										Median	0.00681481	3063.04	0.00030569	0.000352177
										St. Dev in %		0.13119	0.13119
										standard dev.		401.842	4.01037e-05
											Total Recombination
