# Supplementary material for: Hrq1/RECQL4 regulation is critical for preventing aberrant recombination during DNA intrastrand crosslink repair and is upregulated in breast cancer
Source: PLoS Genet. 2022 Sep 20;18(9):e1010122. doi: 10.1371/journal.pgen.1010122 (PMC9488787; doi:10.1371/journal.pgen.1010122)
Supplement: S5 Data — (XLSX) [file pgen.1010122.s011.xlsx]

## Sheet: A. 210122
WT				Hrq1 Overexpression				Hrq1-7KR					Mutation Rate
Un		Cis		Un		Cis		Un		Cis			WT		OE		7KR
SC	CAN	SC	CAN	SC	CAN	SC	CAN	SC	CAN	SC	CAN		Un	Cis	Un	Cis	Un	Cis
1193	11	227	23	619	7	230	59	667	5	238	92		4.53421e-07	1.14471e-05	1.01609e-06	3.05764e-05	8.18452e-07	4.17778e-05
1233	0	236	30	562	5	169	63	677	6	212	96		3.89984e-06	9.92366e-06	4.6396e-06	3.8342e-05	5.13291e-06	3.79085e-05
1219	44	264	25	623	19	203	76	541	19	228	86
1217	51	260	27	584	37	183	72	550	37	231	88
12155000	26.5	2467500	26.25	5970000	17	1962500	67.5	6087500	16.75	2272500	90.5
2.18017e-06		1.06383e-05		2.84757e-06		3.43949e-05		2.75154e-06		3.9824e-05
2.18017e-06	1.06383e-05
2.84757e-06	3.43949e-05
2.75154e-06	3.9824e-05
WT				Hrq1 Overexpression				Hrq1-7KR
Un		Cis		Un		Cis		Un		Cis
SC	CAN	SC	CAN	SC	CAN	SC	CAN	SC	CAN	SC	CAN
1213	5.5	231.5	26.5	590.5	6	199.5	61	672	5.5	225	94
1218	47.5	262	26	603.5	28	193	74	545.5	28	229.5	87

## Sheet: B. 210127
WT				Hrq1 Overexpression				Hrq1-7KR					Mutation Rate
Un		Cis		Un		Cis		Un		Cis			WT		OE		7KR
SC	CAN	SC	CAN	SC	CAN	SC	CAN	SC	CAN	SC	CAN		Un	Cis	Un	Cis	Un	Cis
359	2	118	37	316	5	147	58	276	4	127	74		5.72246e-07	3.15556e-05	1.13086e-06	4.42907e-05	6.86106e-07	6.73729e-05
340	2	107	34	303	2	142	70	307	0	109	85		3.52423e-07	2.21154e-05	1.51261e-06	5.09901e-05	1.51261e-06	6.57817e-05
618	0	84	27	305	3	112	56	320	3	168	94
517	4	124	19	290	6	90	47	275	6	171	129
4585000	2	1082500	29.25	3035000	4	1227500	57.75	2945000	3.25	1437500	95.5
4.36205e-07		2.70208e-05		1.31796e-06		4.70468e-05		1.10357e-06		6.64348e-05
4.36205e-07	2.70208e-05
1.31796e-06	4.70468e-05
1.10357e-06	6.64348e-05
WT				Hrq1 Overexpression				Hrq1-7KR
Un		Cis		Un		Cis		Un		Cis
SC	CAN	SC	CAN	SC	CAN	SC	CAN	SC	CAN	SC	CAN
349.5	2	112.5	35.5	309.5	3.5	144.5	64	291.5	2	118	79.5
567.5	2	104	23	297.5	4.5	101	51.5	297.5	4.5	169.5	111.5

## Sheet: C. 210128
WT				Hrq1 Overexpression				Hrq1-7KR					Mutation Rate
Un		Cis		Un		Cis		Un		Cis			WT		OE		7KR
SC	CAN	SC	CAN	SC	CAN	SC	CAN	SC	CAN	SC	CAN		Un	Cis	Un	Cis	Un	Cis
815	2	193	19	525	5	220	72	538	9	284	62		1.88561e-07	9.78261e-06	1.001e-06	3.06383e-05	1.1215e-06	2.05882e-05
776	1	175	17	474	5	250	72	532	3	294	57		4.53309e-07	1.38298e-05	6.01685e-07	3.80841e-05	4.89237e-07	1.62963e-05
562	3	205	25	430	3	194	84	514	5	378	59
541	2	171	27	401	2	234	79	508	0	432	73
6735000	2	1860000	22	4575000	3.75	2245000	76.75	5230000	4.25	3470000	62.75
2.96956e-07		1.1828e-05		8.19672e-07		3.41871e-05		8.1262e-07		1.80836e-05
2.96956e-07	1.1828e-05
8.19672e-07	3.41871e-05
8.1262e-07	1.80836e-05
WT				Hrq1 Overexpression				Hrq1-7KR
Un		Cis		Un		Cis		Un		Cis
SC	CAN	SC	CAN	SC	CAN	SC	CAN	SC	CAN	SC	CAN
795.5	1.5	184	18	499.5	5	235	72	535	6	289	59.5
551.5	2.5	188	26	415.5	2.5	214	81.5	511	2.5	405	66
WT				Hrq1 Overexpression				Hrq1-7KR
Un		Cis		Un		Cis		Un		Cis
SC	CAN	SC	CAN	SC	CAN	SC	CAN	SC	CAN	SC	CAN
1213	5.5	231.5	26.5	590.5	6	199.5	61	672	5.5	225	94
1218	47.5	262	26	603.5	28	193	74	545.5	28	229.5	87
349.5	2	112.5	35.5	309.5	3.5	144.5	64	291.5	2	118	79.5
567.5	2	104	23	297.5	4.5	101	51.5	297.5	4.5	169.5	111.5
795.5	1.5	184	18	499.5	5	235	72	535	6	289	59.5
551.5	2.5	188	26	415.5	2.5	214	81.5	511	2.5	405	66
