# Supplementary material for: Hrq1/RECQL4 regulation is critical for preventing aberrant recombination during DNA intrastrand crosslink repair and is upregulated in breast cancer
Source: PLoS Genet. 2022 Sep 20;18(9):e1010122. doi: 10.1371/journal.pgen.1010122 (PMC9488787; doi:10.1371/journal.pgen.1010122)
Supplement: S6 Data — (XLSX) [file pgen.1010122.s012.xlsx]

## Sheet: A. Cisplatin First Run
Untreated
Timepoint (min)	RecQL4	Tubulin
0	57584	72988.4	0.788947	1
30	53816.5	71359.5	0.75416	0.955907
60	37384.9	71621.8	0.521976	0.661611
90	35635.7	70958.4	0.502206	0.636551
120	40968.4	72324.2	0.566455	0.717988
Treated
Timepoint (min)	RecQL4	Tubulin
0	43684.5	65741.1	0.664493	1
30	25105.6	59766.6	0.42006	0.632151
60	16238.8	53547	0.303263	0.456383
90	19510.5	59102	0.330115	0.496793
120	4938.78	55576.9	0.0888639	0.133732

## Sheet: B. Cisplatin Second Run
Untreated
Timepoint (min)	RecQL4	Tubulin
0	51977.4	74051.5	0.701909	1
30	33445	73433.7	0.455445	0.648866
60	34525.9	78316.1	0.440853	0.628077
90	35839.2	75293.2	0.475996	0.678145
120	35704	72459.4	0.492745	0.702008
Treated
Timepoint (min)	RecQL4	Tubulin
0	39459.8	75565.4	0.522194	1
30	31191.1	77211.8	0.403969	0.773599
60	36583.8	87090.3	0.420067	0.804428
90	19271.4	80136.4	0.240482	0.460522
120	6937.05	63318.2	0.109559	0.209805

## Sheet: C. Cisplatin Third Run
Untreated
Timepoint (min)	RecQL4	Tubulin
0	13082.8	46523	0.281211	1
30	22232.8	52420.3	0.424126	1.50821
60	30860.3	51425.9	0.600092	2.13396
90	24875.6	48037.5	0.517837	1.84145
120	9625.53	38350.8	0.250986	0.892518
Treated
Timepoint (min)	RecQL4	Tubulin
0	32877.4	53723.1	0.611979	1
30	26649	56537.3	0.471353	0.770211
60	16108.5	51552.3	0.312468	0.510586
90	8473.8	40232	0.210624	0.344168
120	3800.28	29749.5	0.127743	0.208737

## Sheet: D. Acet First Run
Untreated
Timepoint (min)	RecQL4	Background	RecQL4-Background	GAPDH	Background	GAPDH-Background	RecQL4/GAPDH	Normalized to First
0	99.906	151.418	51.512	76.581	150.614	76.581	0.672647	1
30	84.411	151.733	67.322	68.867	150.124	81.257	0.828507	1.23171
60	96.306	151.459	55.153	73.136	149.97	76.834	0.71782	1.06716
90	95.526	150.304	54.778	77.818	149.862	72.044	0.760341	1.13037
120	120.985	149.797	28.812	90.392	149.958	59.566	0.483699	0.719097
Treated
Timepoint (min)	RecQL4	Background	RecQL4-Background	GAPDH	Background	GAPDH-Background	RecQL4/GAPDH	Normalized to First
0	93.434	148.821	55.387	72.453	151.441	78.988	0.701208	1
30	108.092	148.839	40.747	71.84	151.022	79.182	0.514599	0.733876
60	112.466	148.715	36.249	70.217	151.171	80.954	0.447773	0.638574
90	127.73	148.909	21.179	66.006	150.917	84.911	0.249426	0.355709
120	138.745	148.874	10.129	67.634	150.744	83.11	0.121875	0.173807

## Sheet: E. Acet Second Run
Untreated
Timepoint (min)	RecQL4	Background	RecQL4-Background	GAPDH	Background	GAPDH-Background	RecQL4/GAPDH	Normalized to First
0	87.998	142.216	54.218	103.453	144.145	76.581	0.707982	1
30	94.718	142.537	47.819	93.316	144.03	50.714	0.942915	1.33183
60	89.329	142.715	53.386	82.737	143.229	60.492	0.88253	1.24654
90	115.662	142.603	26.941	99.809	143.802	43.993	0.612393	0.864983
120	86.375	143.125	56.75	93.344	143.779	50.435	1.12521	1.58932
Treated
Timepoint (min)	RecQL4	Background	RecQL4-Background	GAPDH	Background	GAPDH-Background	RecQL4/GAPDH	Normalized to First
0	104.911	142.782	37.871	91.794	143.779	51.985	0.728499	1
30	135.786	143.038	7.252	88.53	143.9	55.37	0.130973	0.179785
60	131.406	143.22	11.814	83.598	143.58	59.982	0.196959	0.270363
90	132.947	142.87	9.923	92.971	144.476	51.505	0.192661	0.264463
120	142.13	142.694	0.564	118.904	144.203	25.299	0.0222934	0.0306018

## Sheet: F. Acet Third Run
Untreated
Timepoint (min)	RecQL4	Background	RecQL4-Background	GAPDH	Background	GAPDH-Background	RecQL4/GAPDH	Normalized to First
0	105.165	142.328	37.163	87.082	142.054	76.581	0.485277	1
30	114.712	142.37	27.658	84.468	141.57	57.102	0.484361	0.998113
60	100.121	142.347	42.226	81.341	142.686	61.345	0.688336	1.41844
90	106.459	142.318	35.859	93.363	142.662	49.299	0.727378	1.49889
120	97.216	142.328	45.112	98.629	142.661	44.032	1.02453	2.11122
Treated
Timepoint (min)	RecQL4	Background	RecQL4-Background	GAPDH	Background	GAPDH-Background	RecQL4/GAPDH	Normalized to First
0	98.829	142.817	43.988	116.062	143.442	27.38	1.60657	1
30	136.682	143.375	6.693	107.615	143.77	36.155	0.18512	0.115226
60	131.671	143.159	11.488	105.81	143.654	37.844	0.303562	0.18895
90	137.087	143.452	6.365	107.025	143.778	36.753	0.173183	0.107797
120	141.498	143.516	2.018	113.011	143.657	30.646	0.0658487	0.040987
