# Supplementary material for: Hrq1/RECQL4 regulation is critical for preventing aberrant recombination during DNA intrastrand crosslink repair and is upregulated in breast cancer
Source: PLoS Genet. 2022 Sep 20;18(9):e1010122. doi: 10.1371/journal.pgen.1010122 (PMC9488787; doi:10.1371/journal.pgen.1010122)
Supplement: S7 Data — (XLSX) [file pgen.1010122.s013.xlsx]

## Sheet: A. 210829 siRQ4 siRev1
	1	2	3	4	5	6	7	8	9	10	11	12
A	0.204	0.1993	0.1964	0.1964	0.1971	0.1927	0.1963	0.1928	0.1908	0.1904	0.1921	0.1954		1	2	3	4	5	6	7	8	9	10	11	12
B	1.3284	1.294	1.3577	0.8705	0.9211	0.9552	0.9206	0.7506	0.9264	0.805	0.8126	0.8944		1.1244	1.0947	1.1613	0.6741	0.724	0.7625	0.7243	0.5578	0.7356	0.6146	0.6205	0.699
C	1.2019	1.2416	1.1138	0.8329	0.8241	0.8123	0.7149	0.7247	0.8692	0.6892	0.6994	0.8113		0.9979	1.0423	0.9174	0.6365	0.627	0.6196	0.5186	0.5319	0.6784	0.4988	0.5073	0.6159
D	1.0232	1.0353	0.9096	0.8861	0.7788	0.8393	0.7521	0.6162	0.7454	0.5977	0.6149	0.7349		0.8192	0.836	0.7132	0.6897	0.5817	0.6466	0.5558	0.4234	0.5546	0.4073	0.4228	0.5395
E	1.1207	1.149	1.1982	0.8867	0.7803	0.8914	0.6922	0.629	0.8515	0.5823	0.5371	0.6076		0.9167	0.9497	1.0018	0.6903	0.5832	0.6987	0.4959	0.4362	0.6607	0.3919	0.345	0.4122
F	0.9733	1.0309	0.9763	0.6831	0.6732	0.702	0.6376	0.498	0.5967	0.4059	0.3826	0.4311		0.7693	0.8316	0.7799	0.4867	0.4761	0.5093	0.4413	0.3052	0.4059	0.2155	0.1905	0.2357
G	0.9236	1.0383	0.864	0.576	0.5533	0.5875	0.4661	0.4517	0.4146	0.3405	0.3398	0.401		0.7196	0.839	0.6676	0.3796	0.3562	0.3948	0.2698	0.2589	0.2238	0.1501	0.1477	0.2056
H	0.8137	0.7476	0.604	0.4801	0.4238	0.3791	0.3467	0.3332	0.3258	0.2356	0.2608	0.294		0.6097	0.5483	0.4076	0.2837	0.2267	0.1864	0.1504	0.1404	0.135	0.0452	0.0687	0.0986
													Cisplatin	siCon	siRQ4	siRev1	siRQ4 + siRev1
													0	1	1	1	1
													0.25	0.876535	0.874278	0.863937	0.836756
													0.5	0.702128	0.891532	0.760119	0.705303
													1	0.848492	0.915295	0.78828	0.594451
													2	0.705141	0.68251	0.569407	0.331614
													4	0.660426	0.524294	0.380295	0.258797
													8	0.4647	0.326146	0.214292	0.10844
														1	2	3	4	5	6	7	8	9	10	11	12
														1	1	1	1	1	1	1	1	1	1	1	1
														0.887496	0.952133	0.789977	0.944222	0.866022	0.81259	0.716002	0.953568	0.92224	0.811585	0.817566	0.881116
														0.728566	0.76368	0.614139	1.02314	0.803453	0.848	0.767362	0.759053	0.753942	0.662707	0.681386	0.771817
														0.815279	0.867544	0.862654	1.02403	0.805525	0.916328	0.684661	0.782001	0.898178	0.637651	0.556003	0.5897
														0.684187	0.75966	0.671575	0.722	0.657597	0.667934	0.609278	0.54715	0.551794	0.350635	0.30701	0.337196
														0.639986	0.76642	0.574873	0.563121	0.491989	0.51777	0.372498	0.464145	0.304241	0.244224	0.238034	0.294134
														0.542245	0.500868	0.350986	0.420857	0.313122	0.244459	0.207649	0.251703	0.183524	0.0735438	0.110717	0.141059

## Sheet: B. 210907 siRQ4 siRev1
	1	2	3	4	5	6	7	8	9	10	11	12
A	0.2139	0.2133	0.2153	0.2157	0.2132	0.2106	0.2133	0.2131	0.2176	0.2192	0.219	0.2192		1	2	3	4	5	6	7	8	9	10	11	12
B	1.7245	1.6175	1.8001	1.657	1.6585	1.7299	1.6229	1.6436	1.6294	1.5366	1.494	1.3959		1.5106	1.4042	1.5848	1.4413	1.4453	1.5193	1.4096	1.4305	1.4118	1.3174	1.275	1.1767
C	1.6816	1.7219	1.7647	1.6137	1.5125	1.7012	1.4914	1.4986	1.573	1.4225	1.3553	1.2447		1.4677	1.5086	1.5494	1.398	1.2993	1.4906	1.2781	1.2855	1.3554	1.2033	1.1363	1.0255
D	1.5086	1.6517	1.6249	1.5604	1.6125	1.5394	1.3591	1.449	1.313	1.2671	1.2388	1.0552		1.2947	1.4384	1.4096	1.3447	1.3993	1.3288	1.1458	1.2359	1.0954	1.0479	1.0198	0.836
E	1.5212	1.5859	1.5704	1.4029	1.508	1.5717	1.3446	1.2994	1.3937	1.1396	1.0961	1.0203		1.3073	1.3726	1.3551	1.1872	1.2948	1.3611	1.1313	1.0863	1.1761	0.9204	0.8771	0.8011
F	1.36	1.403	1.5025	1.2986	1.3096	1.3448	1.0674	1.1569	1.573	0.9589	0.8993	0.8878		1.1461	1.1897	1.2872	1.0829	1.0964	1.1342	0.8541	0.9438	1.3554	0.7397	0.6803	0.6686
G	1.2284	1.1672	1.2658	1.0507	1.1322	1.143	0.7489	0.7756	0.767	0.5933	0.5732	0.5984		1.0145	0.9539	1.0505	0.835	0.919	0.9324	0.5356	0.5625	0.5494	0.3741	0.3542	0.3792
H	0.4537	0.4014	0.3623	0.3807	0.3894	0.3896	0.2933	0.2839	0.2549	0.275	0.2776	0.2561		0.2398	0.1881	0.147	0.165	0.1762	0.179	0.08	0.0708	0.0373	0.0558	0.0586	0.0369
													Cisplatin	siCon	siRQ4	siRev1	siRQ4 + siRev1
													0	1	1	1	1
													0.25	1.00787	0.950017	0.9218	0.892037
													0.5	0.923627	0.925254	0.817569	0.768578
													1	0.899325	0.871814	0.798334	0.689124
													2	0.806055	0.752153	0.741912	0.554418
													4	0.671255	0.609632	0.387445	0.294677
													8	0.128485	0.11807	0.0442223	0.0398919
														1	2	3	4	5	6	7	8	9	10	11	12
														1	1	1	1	1	1	1	1	1	1	1	1
														0.971601	1.07435	0.977663	0.969958	0.898983	0.98111	0.906711	0.898637	0.960051	0.91339	0.891216	0.871505
														0.857077	1.02436	0.88945	0.932977	0.968173	0.874613	0.812855	0.863964	0.775889	0.79543	0.799843	0.710461
														0.865418	0.977496	0.855061	0.823701	0.895869	0.895873	0.802568	0.759385	0.83305	0.698649	0.687922	0.680802
														0.758705	0.847244	0.812216	0.751336	0.758597	0.746528	0.605917	0.659769	0.960051	0.561485	0.533569	0.568199
														0.671587	0.679319	0.66286	0.579338	0.635854	0.613704	0.379966	0.393219	0.389149	0.283968	0.277804	0.322257
														0.158745	0.133955	0.0927562	0.11448	0.121912	0.117817	0.0567537	0.0494932	0.0264202	0.0423562	0.0459608	0.0313589

## Sheet: C. 211007 siRQ4 siRev1
	1	2	3	4	5	6	7	8	9	10	11	12
A	0.2368	0.234	0.2359	0.2351	0.2243	0.2329	0.2322	0.232	0.235	0.2301	0.2291	0.2302		1	2	3	4	5	6	7	8	9	10	11	12
B	1.4135	1.4293	1.4189	1.0109	0.8911	0.8779	0.6194	0.7578	0.6949	0.6184	0.6203	0.7596		1.1767	1.1953	1.183	0.7758	0.6668	0.645	0.3872	0.5258	0.4599	0.3883	0.3912	0.5294
C	1.3484	1.4836	1.4407	0.8782	0.7873	0.7568	0.536	0.5233	0.5618	0.6048	0.6075	0.6374		1.1116	1.2496	1.2048	0.6431	0.563	0.5239	0.3038	0.2913	0.3268	0.3747	0.3784	0.4072
D	1.3427	1.3365	1.4009	0.7158	0.6353	0.6705	0.7484	0.5092	0.4071	0.4578	0.4972	0.4577		1.1059	1.1025	1.165	0.4807	0.411	0.4376	0.5162	0.2772	0.1721	0.2277	0.2681	0.2275
E	1.1945	1.1912	1.2203	0.5736	0.5982	0.5796	0.3941	0.3897	0.4359	0.3786	0.3913	0.4559		0.9577	0.9572	0.9844	0.3385	0.3739	0.3467	0.1619	0.1577	0.2009	0.1485	0.1622	0.2257
F	1.1157	1.0137	1.1417	0.5989	0.6358	0.595	0.3684	0.3669	0.4684	0.4312	0.4019	0.4282		0.8789	0.7797	0.9058	0.3638	0.4115	0.3621	0.1362	0.1349	0.2334	0.2011	0.1728	0.198
G	0.9804	0.8298	0.9361	0.5446	0.5452	0.5542	0.4054	0.3326	0.3236	0.3436	0.3328	0.3405		0.7436	0.5958	0.7002	0.3095	0.3209	0.3213	0.1732	0.1006	0.0886	0.1135	0.1037	0.1103
H	0.6583	0.5711	0.3843	0.5059	0.3951	0.3084	0.2531	0.2607	0.2571	0.2784	0.292	0.2894		0.4215	0.3371	0.1484	0.2708	0.1708	0.0755	0.0209	0.0287	0.0221	0.0483	0.0629	0.0592
													Cisplatin	siCon	siRQ4	siRev1	siRQ4 + siRev1
													0	1	1	1	1
													0.25	1.00284	0.82851	0.68307	0.900476
													0.5	0.948993	0.638148	0.744857	0.567154
													1	0.815604	0.511527	0.384963	0.407797
													2	0.721635	0.549152	0.37194	0.444542
													4	0.574091	0.459445	0.277097	0.255244
													8	0.255223	0.240754	0.0522049	0.132333
														1	2	3	4	5	6	7	8	9	10	11	12
														1	1	1	1	1	1	1	1	1	1	1	1
														0.944676	1.04543	1.01843	0.828951	0.844331	0.812248	0.784607	0.554013	0.710589	0.964976	0.96728	0.769173
														0.939832	0.922363	0.984784	0.619618	0.616377	0.67845	1.33316	0.527197	0.374212	0.586402	0.685327	0.429732
														0.813886	0.800803	0.832122	0.436324	0.560738	0.537519	0.41813	0.299924	0.436834	0.382436	0.414622	0.426332
														0.746919	0.652305	0.76568	0.468935	0.617127	0.561395	0.351756	0.256561	0.507502	0.517899	0.441718	0.374008
														0.631937	0.498452	0.591885	0.398943	0.481254	0.49814	0.447314	0.191328	0.192651	0.2923	0.265082	0.208349
														0.358205	0.282021	0.125444	0.349059	0.256149	0.117054	0.0539773	0.0545835	0.0480539	0.124388	0.160787	0.111825
