# Supplementary material for: Hrq1/RECQL4 regulation is critical for preventing aberrant recombination during DNA intrastrand crosslink repair and is upregulated in breast cancer
Source: PLoS Genet. 2022 Sep 20;18(9):e1010122. doi: 10.1371/journal.pgen.1010122 (PMC9488787; doi:10.1371/journal.pgen.1010122)
Supplement: S8 Data — (XLSX) [file pgen.1010122.s014.xlsx]

## Sheet: A. Trial 1
	Untreated		0.5		1				Area					Intensity
	Area Percent	Intensity Percent	Area Percent	Intensity Percent	Area Percent	Intensity Percent			Untreated	0.5 ug	1 ug			Untreated	0.5 ug	1 ug
SiCon	7.89	3.11	1.71	0.65	0.82	0.25		SiCon	1.09787	0.237941	0.1141		SiCon	1.10545	0.231043	0.0888626
	10.27	4.06	2.41	0.78	1.42	0.52		7.18667	1.42904	0.335343	0.197588		2.81333	1.44313	0.277251	0.184834
	3.4	1.27	3.39	1.21	1.82	0.63			0.473098	0.471707	0.253247			0.451422	0.430095	0.223934
siRQ4	6.55	2.46	2.06	0.74	0.78	0.23		siRQ4	1.32323	0.416162	0.157576		siRQ4	1.35413	0.407339	0.126606
	5.1	1.81	0.5	0.14	0.41	0.12		4.95	1.0303	0.10101	0.0828283		1.81667	0.99633	0.0770642	0.066055
	3.2	1.18	1.46	0.45	0.62	0.19			0.646465	0.294949	0.125253			0.649541	0.247706	0.104587
siREV1	5.04	1.97	1.16	0.42	1.09	0.32		siREV1	0.950943	0.218868	0.20566		siREV1	1.00681	0.214651	0.163543
	6.07	2.26	1.32	0.44	0.16	0.04		5.3	1.14528	0.249057	0.0301887		1.95667	1.15503	0.224872	0.0204429
	4.79	1.64	0.89	0.32	0.86	0.26			0.903774	0.167925	0.162264			0.83816	0.163543	0.132879
siRQ4 siREV1	3.85	1.51	0.65	0.18	0.16	0.04		siRQ4 siREV1	0.9625	0.1625	0.04		siRQ4 siREV1	1.01116	0.120536	0.0267857
	4.38	1.57	1.88	0.8	0.18	0.05		4	1.095	0.47	0.045		1.49333	1.05134	0.535714	0.0334821
	3.77	1.4	0.49	0.13	0.26	0.07			0.9425	0.1225	0.065			0.9375	0.0870536	0.046875
											0.121886
											0.132704
											0.05
			4.74
			3.15

## Sheet: B. Trial 2
	Untreated		0.5		1				Area					Intensity
	Area Percent	Intensity Percent	Area Percent	Intensity Percent	Area Percent	Intensity Percent			Untreated	0.5 ug	1 ug			Untreated	0.5 ug	1 ug
SiCon	18.21	7.35	12.76	5.11	6.38	2.42		SiCon	1.02901	0.72104	0.36052		SiCon	1.04206	0.72448	0.3431
	18.55	7.49	14.96	6.03	8.06	3.08		17.6967	1.04822	0.845357	0.455453		7.05333	1.06191	0.854915	0.436673
	16.33	6.32	15.09	5.94	7.39	3.01			0.922773	0.852703	0.417593			0.89603	0.842155	0.426749
siRQ4	9.93	3.7	8.58	3.4	1.45	0.52		siRQ4	0.751703	0.649508	0.109765		siRQ4	0.716129	0.658065	0.100645
	20.11	8.16	11.99	5.02	1.02	0.31		13.21	1.52233	0.907646	0.0772142		5.16667	1.57935	0.971613	0.06
	9.59	3.64	7.2	2.8	2.3	0.88			0.725965	0.545042	0.174111			0.704516	0.541935	0.170323
siREV1	15.82	6.53	9.58	3.94	4.79	2.01		siREV1	0.912517	0.552586	0.276293		siREV1	0.943642	0.569364	0.290462
	20.53	8.24	10.85	4.61	2.23	0.88		17.3367	1.1842	0.625841	0.128629		6.92	1.19075	0.666185	0.127168
	15.66	5.99	6.81	2.47	2.13	0.73			0.903288	0.392809	0.122861			0.865607	0.356936	0.105491
siRQ4 siREV1	19.24	7.88	14.78	6.01	2.54	0.91		siRQ4 siREV1	0.845838	0.649766	0.111665		siRQ4 siREV1	0.859012	0.65516	0.0992006
	25.68	10.29	16.22	6.38	1.81	0.69		22.7467	1.12896	0.713072	0.0795721		9.17333	1.12173	0.695494	0.075218
	23.32	9.35	9.68	3.51	1.39	0.42			1.02521	0.425557	0.0611079			1.01926	0.382631	0.0457849
											0.120363
											0.175928
											0.0841149

## Sheet: C. Trial 3
	Untreated		0.5		1				Area					Intensity
	Area Percent	Intensity Percent	Area Percent	Intensity Percent	Area Percent	Intensity Percent			Untreated	0.5 ug	1 ug			Untreated	0.5 ug	1 ug
SiCon	13.76	5.51	14.23	5.86	4.74	1.75		SiCon	0.731267	0.756244	0.251904		SiCon	0.732064	0.778565	0.232507
	23.54	9.57	15.4	5.93	5.2	1.92		18.8167	1.25102	0.818423	0.276351		7.52667	1.27148	0.787865	0.255093
	19.15	7.5	17.27	6.79	5.9	2.09			1.01771	0.917803	0.313552			0.996457	0.902126	0.277679
siRQ4	10.14	3.77	5.24	1.91	2.1	0.69		siRQ4	0.714924	0.369448	0.148061		siRQ4	0.680915	0.344973	0.124624
	18.12	7.32	8.74	3.28	3.86	1.53		14.1833	1.27756	0.616216	0.27215		5.53667	1.3221	0.592414	0.27634
	14.29	5.52	11.06	4.51	3.16	1.21			1.00752	0.779788	0.222797			0.99699	0.81457	0.218543
siREV1	20.43	8.35	14.01	5.34	2.52	0.84		siREV1	0.965045	0.661786	0.119036		siREV1	0.980431	0.627006	0.0986301
	26.93	11.06	16.03	6.4	2.24	0.86		21.17	1.27208	0.757204	0.10581		8.51667	1.29863	0.751468	0.100978
	16.15	6.14	8.1	3.05	1.21	0.36			0.762872	0.382617	0.0571564			0.720939	0.358121	0.0422701
siRQ4 siREV1	23.9	9.69	11.52	4.62	3.71	1.36		siRQ4 siREV1	1.01803	0.4907	0.158029		siRQ4 siREV1	1.03673	0.494294	0.145506
	26.27	10.46	11.6	4.48	3.49	1.19		23.4767	1.11898	0.494108	0.148658		9.34667	1.11912	0.479315	0.127318
	20.26	7.89	8.72	3.16	1.84	0.6			0.862985	0.371433	0.0783757			0.844151	0.338088	0.064194
											0.214336
											0.0940009
											0.128354
