# Supplementary material for: Hrq1/RECQL4 regulation is critical for preventing aberrant recombination during DNA intrastrand crosslink repair and is upregulated in breast cancer
Source: PLoS Genet. 2022 Sep 20;18(9):e1010122. doi: 10.1371/journal.pgen.1010122 (PMC9488787; doi:10.1371/journal.pgen.1010122)
Supplement: S9 Data — (XLSX) [file pgen.1010122.s015.xlsx]

## Sheet: A. Trial 1
	Empty Un	Empty Cis	RQ4 Un	RQ4 Cis
1	1	4	6	1
2	1	5	0	0
3	0	10	0	0
4	0	1	2	4
5	0	4	0	3
6	0	5	1	8
7	0	4	22	15
8	0	1	0	8
9	0	10	11	3
10	0	13	0	0
11	0	15	3	1
12	0	4	4	1
13	0	5	0	5
14	0	1	0	2
15	0	0	0	0
16	0	1	4	18
17	0	10	3	24
18	0	14	1	0
19	0	12	0	0
20	2	0	0	2
21	3	0	4	6
22	1	5	0	0
23	0	0	0	0
24	0	0	0	1
25	0	4	0	6
26	1	1	3	25
27	0	6	2	5
28	0	8	2	3
29	0	3	2	9
30	0	0	10	1
31	1	2	2	0
32	0	1	0	8
33	3	0	0	3
34	0	5	1	8
35	0	5	0	4
36	0	0	0	3
37	1	1	0	1
38	0	7	0	8
39	0	0	0	5
40	0	0	3	15
41	0	5	0	11
42	0	1	1	0
43	0	1	27	0
44	1	0	19	2
45	0	0	0	2
46	0	0	0	0
47	1	2	1	0
48	1	5	0	5
49	1	2	2	0
50	6	16	2	2
51	9	16	0	1
52	3	1	4	3
53	0	3	16	5
54	0	10	11	11
55	0	16	0	2
56	0	1	0	1
57	0	3	5	1
58	2	7	2	4
59	2	11	0	7
60	1	2	6	4
61	5	0	2	1
62	4	0	3	1
63	5	9	0	0
64	4	0	2	4
65	3	0	0	8
66	0	7	0	9
67	0	7	1	0
68	0	0	3	0
69	1	0	6	1
70	4	0	6	0
71	0	0	6	0
72	0	1	1	1
73	0	2	3	0
74	0	1	6	3
75	0	0	0	19
76	0	0	0	0
77	0	0	3	4
78	0	1	1	14
79	0	0	0	2
80	0	0	0	0
81	0	0	0	6
82	0	0	0	2
83	0	0	0	17
84	0	1	0	2
85	0	4	3	6
86	0	12	0	45
87	0	2	0	41
88	0	3	2	23
89	1	5	1	5
90	6	12	0	10
91	0	5	0	3
92	0	5	1	4
93	0	0	0	0
94	0	0	0	2
95	0	0	0	4
96	0	0	1	4
97	0	4	0	3
98	1	2	7	3
99	3	4	8	8
100	0	4	4	16
101	0	7	0	4
102	0	6	8	1
103	4	1	4	2
104	0	1	1	0
105	0	1	6	1
106	1	0	1	5
107	5	1	4	0
108	0	0	0	0
109	0	0	4	8
110	0	0	1	11
111	0	0	1	0
112	0	0	9	0
113	0	0	1	0
114	0	0	1	9
115	0	0	2	9
116	0	0	2	8
117	0	1	16	14
118	0	14	2	10
119	3	0	3	9
120	1	0	4	21
121	12	2	0	20
122	6	1	0	19
123	6	0	1	1
124	0	0	0	0
125	0	0	8	3
126	1	0	2	0
127	3	3	0	15
128	1	1	0	1
129	2	0	3	1
130	2	1	0	1
131	1	2	0	5
132	1	0	7	30
133	6	7	2	0
134	15	0	3	0
135	12	0	3	11
136	8	0	0	5
137	0	0	0	24
138	0	0	1	0
139	0	1	5	0
140	0	0	1	11
141	0	5	1	1
142	0	0	6	8
143	0	2	0	11
144	0	0	0	22
145	0	0	0	31
146	3	0	4	0
147	8	0	1	0
148	0	1	1	0
149	0	1	1	8
150	9	0	2	0
151	7	4	3	12
152	4	5	5	0
153	3	17	1	0
154	0	1	0	0
155	0	0	0	1
156	3	0	0	10
157	3	3	4	8
158	0	0	0	3
159	4	1	0	0
160	0	0	0	0
161	0	4	0	0
162	0	1	2	1
163	1	0	2	12
164	1	3	0	11
165	2	4	1	15
166	1	4	2	0
167	1	2	0	0
168	4	0	0	0
169	2	0	0	0
170	2	0	0	1
171	1	0	0	2
172	6	1	0	4
173	8	0	2	7
174	13	8	1	4
175	0	1	0	7
176	0	0	1	1
177	1	0	2	2
178	1	3	3	6
179	3	0	5	5
180	0	2	7	3
181	0	0	2	11
182	2	0	0	0
183	0	4	10	0
184	9	27	16	1
185	4	4	20	1
186	7	1	0	0
187	0	0	4	5
188	0	2	2	3
189	0	2	4	1
190	0	0	3	0
191	0	2	14	7
192	0	3	4	3
193	2	9	3	7
194	1	8	2	10
195	2	11	0	3
196	0	0	1	3
197	0	0	0	0
198	0	0	0	0
199	0	1	3	5
200	0	1	1	5

## Sheet: B. Trial 2
	Empty Un	Empty Cis	RQ4 Un	RQ4 Cis
1	0	2	1	4
2	0	3	0	4
3	0	1	8	1
4	0	1	37	6
5	2	7	0	0
6	20	0	3	2
7	3	0	2	4
8	5	0	0	8
9	39	0	0	3
10	30	0	0	2
11	0	0	0	26
12	0	0	0	29
13	0	8	0	0
14	0	10	0	1
15	0	5	1	0
16	4	0	1	0
17	4	1	1	2
18	0	7	1	6
19	0	10	3	4
20	1	5	0	10
21	2	0	0	5
22	9	1	0	1
23	9	16	0	5
24	0	15	0	21
25	0	5	0	20
26	0	5	0	14
27	0	3	1	1
28	0	5	3	4
29	0	1	10	9
30	0	0	7	4
31	0	1	7	6
32	0	0	12	1
33	0	1	13	3
34	0	5	0	4
35	0	1	2	2
36	1	4	16	5
37	0	6	4	4
38	0	14	0	2
39	0	0	0	1
40	0	0	3	2
41	0	0	0	8
42	17	0	0	2
43	11	0	0	6
44	0	0	0	2
45	0	0	0	7
46	8	0	0	1
47	7	0	0	1
48	5	2	3	1
49	0	16	21	16
50	0	9	17	0
51	1	0	0	0
52	0	0	3	0
53	0	2	0	4
54	0	1	2	3
55	0	2	0	5
56	0	1	0	3
57	0	5	2	5
58	2	9	0	9
59	0	1	1	6
60	1	1	0	6
61	0	0	0	6
62	0	2	4	9
63	0	1	4	0
64	1	1	2	16
65	0	0	2	5
66	2	0	5	6
67	0	2	0	6
68	0	3	6	10
69	0	3	12	16
70	2	1	8	16
71	1	5	4	10
72	0	17	1	5
73	1	48	2	0
74	1	0	8	3
75	0	19	1	0
76	0	5	4	4
77	0	28	30	1
78	0	1	21	34
79	0	0	0	3
80	0	3	6	0
81	0	0	5	2
82	1	9	7	6
83	0	5	6	0
84	0	0	1	2
85	0	0	5	2
86	0	13	0	2
87	0	0	0	3
88	0	0	2	4
89	7	0	0	2
90	6	2	1	1
91	0	5	3	3
92	0	30	8	3
93	0	1	9	5
94	0	0	8	20
95	0	6	1	28
96	3	2	5	1
97	2	16	9	0
98	0	12	12	14
99	3	3	8	8
100	3	3	2	9
101	1	3	8	7
102	0	8	5	17
103	7	6	17	7
104	0	4	6	9
105	2	1	2	8
106	2	0	2	25
107	1	1	8	0
108	0	2	0	2
109	4	3	6	9
110	0	3	9	9
111	1	11	1	5
112	0	3	15	31
113	1	5	0	21
114	3	19	2	0
115	3	3	1	0
116	0	5	0	0
117	0	7	1	1
118	0	1	1	0
119	0	4	5	0
120	0	10	0	1
121	0	1	1	10
122	1	0	0	11
123	0	1	6	16
124	0	6	7	15
125	0	4	4	0
126	0	2	7	0
127	0	5	11	0
128	6	3	4	1
129	0	4	3	1
130	2	5	1	1
131	3	9	2	2
132	0	8	2	1
133	0	0	5	0
134	0	0	6	0
135	0	0	4	0
136	0	2	6	3
137	3	5	9	0
138	2	1	10	1
139	5	5	3	1
140	6	3	0	0
141	9	0	0	2
142	2	1	2	3
143	19	1	3	13
144	12	0	0	0
145	17	0	4	1
146	0	1	3	0
147	0	1	3	1
148	0	1	2	3
149	2	1	3	5
150	9	2	4	0
151	4	0	11	13
152	2	0	7	0
153	1	0	0	0
154	0	3	0	1
155	0	0	0	4
156	1	0	0	0
157	5	0	1	2
158	0	0	0	2
159	0	6	2	16
160	0	5	2	1
161	13	26	6	1
162	11	0	19	0
163	9	0	6	12
164	25	4	6	10
165	23	1	1	15
166	5	3	4	12
167	0	6	0	19
168	0	10	1	16
169	1	9	1	20
170	1	8	12	18
171	0	11	10	24
172	1	18	1	23
173	1	0	1	38
174	0	2	1	0
175	0	3	1	1
176	0	3	2	2
177	2	1	5	10
178	0	8	0	11
179	0	18	3	26
180	0	3	3	0
181	0	1	3	0
182	5	0	4	3
183	1	0	3	20
184	0	0	1	11
185	0	0	1	21
186	0	1	2	29
187	0	9	0	19
188	0	4	1	21
189	0	8	1	0
190	0	6	0	16
191	0	14	1	14
192	0	37	0	0
193	1	26	5	0
194	0	0	5	0
195	0	5	3	2
196	1	9	9	5
197	1	15	5	0
198	0	0	7	0
199	9	15	5	13
200	3	19	0	4

## Sheet: C. Trial 3
	Empty Un	Empty Cis	RQ4 Un	RQ4 Cis	RQ4 KA Un	RQ4 KA Cis
1	0	9	0	0	0	2
2	1	6	3	20	0	0
3	2	0	3	15	2	0
4	0	0	2	7	1	0
5	3	3	2	19	1	1
6	0	14	7	20	0	1
7	0	16	7	21	0	0
8	0	16	10	1	3	9
9	0	0	1	0	8	10
10	0	0	4	0	3	4
11	1	0	5	27	0	13
12	4	0	5	28	0	11
13	2	0	7	33	0	29
14	0	0	4	17	0	28
15	1	4	8	30	0	22
16	0	2	3	23	3	2
17	3	0	0	13	13	0
18	2	13	0	4	0	1
19	0	4	4	0	3	1
20	0	6	2	0	17	0
21	0	0	7	5	19	0
22	0	0	0	14	0	0
23	0	0	0	6	0	0
24	0	7	0	9	0	0
25	2	12	0	13	0	1
26	1	11	0	6	0	8
27	3	18	3	0	1	6
28	6	1	14	0	0	13
29	0	0	1	11	2	18
30	0	0	13	19	6	20
31	4	0	0	16	0	0
32	1	14	2	16	0	0
33	1	0	41	0	0	3
34	0	5	38	0	0	0
35	3	0	5	0	1	0
36	4	20	1	0	0	1
37	0	2	6	0	0	2
38	0	18	0	4	2	9
39	0	20	0	5	2	4
40	0	6	0	11	3	6
41	1	0	0	16	5	5
42	1	22	0	14	5	0
43	0	30	10	0	9	2
44	0	18	0	0	7	8
45	1	31	0	0	7	0
46	1	26	0	7	0	0
47	12	0	0	0	0	0
48	6	12	0	0	0	0
49	2	5	0	13	0	1
50	7	16	0	18	0	2
51	0	17	0	11	0	2
52	2	0	3	6	0	0
53	0	0	7	6	0	1
54	1	0	5	0	0	0
55	0	0	1	3	0	0
56	0	0	8	0	0	1
57	0	0	13	0	1	11
58	1	2	0	3	3	18
59	5	3	0	2	8	20
60	2	15	0	9	8	12
61	2	19	0	17	0	25
62	3	25	0	24	0	3
63	3	21	0	15	0	0
64	11	14	0	23	4	0
65	1	28	0	13	1	0
66	2	11	0	19	3	0
67	3	15	0	11	2	0
68	3	0	0	0	3	1
69	1	6	16	13	6	0
70	3	2	6	5	1	1
71	0	11	12	1	1	3
72	0	12	11	0	1	4
73	4	3	2	0	0	7
74	0	3	1	1	1	9
75	1	9	4	6	2	20
76	1	0	1	19	2	9
77	6	9	5	0	1	18
78	0	19	1	0	3	8
79	0	4	4	2	6	13
80	0	0	1	2	5	2
81	0	0	0	13	10	7
82	2	9	0	24	0	10
83	3	21	0	3	0	24
84	0	20	15	5	1	0
85	0	17	0	7	0	1
86	0	16	0	0	0	0
87	1	17	4	0	0	5
88	1	0	6	0	0	0
89	1	0	4	12	0	1
90	6	0	0	5	0	0
91	6	1	0	16	1	0
92	4	2	2	11	1	2
93	10	0	8	1	7	6
94	7	13	4	1	4	2
95	0	7	0	5	11	0
96	0	10	0	19	0	0
97	0	1	0	0	0	0
98	2	0	0	0	0	0
99	0	0	14	0	0	0
100	0	0	19	1	0	0
101	0	0	0	1	0	2
102	0	0	0	5	0	6
103	0	0	0	9	1	8
104	0	0	9	0	0	2
105	0	0	1	8	0	1
106	0	2	7	13	0	0
107	0	2	11	1	0	0
108	9	4	27	1	0	0
109	0	2	0	9	0	0
110	0	0	0	16	0	0
111	1	7	0	19	0	0
112	8	19	0	5	5	2
113	5	9	0	0	10	20
114	4	11	0	12	0	25
115	5	24	0	12	0	14
116	0	16	8	1	0	17
117	0	0	11	0	3	25
118	0	0	16	0	2	14
119	1	0	6	7	5	12
120	0	21	2	22	0	23
121	0	12	4	0	0	17
122	0	12	0	0	3	14
123	0	1	0	0	2	2
124	1	1	16	0	0	3
125	0	17	19	0	0	4
126	0	12	0	3	1	9
127	0	8	0	2	4	22
128	0	24	0	12	0	27
129	8	4	0	0	0	0
130	0	4	0	0	0	0
131	1	4	0	5	0	0
132	4	0	7	22	1	0
133	0	0	0	25	0	5
134	0	0	0	21	0	16
135	0	0	0	0	0	16
136	0	2	0	2	0	14
137	5	0	3	12	0	25
138	2	0	3	4	0	1
139	18	0	6	5	0	10
140	9	0	29	14	0	0
141	11	0	27	0	2	0
142	3	0	2	0	0	0
143	12	0	6	6	2	0
144	8	0	2	6	0	5
145	9	19	2	13	0	11
146	1	0	2	15	0	6
147	0	0	0	0	0	18
148	0	0	2	24	0	1
149	0	0	5	12	0	0
150	0	0	21	9	15	0
151	0	6	3	0	11	10
152	0	17	12	1	0	1
153	0	18	4	9	0	14
154	0	18	0	0	0	15
155	0	13	0	0	0	0
156	0	25	0	7	0	0
157	0	9	0	18	2	0
158	0	4	0	1	0	0
159	0	10	1	7	5	5
160	0	0	2	0	8	1
161	0	0	0	0	7	1
162	2	0	25	0	0	1
163	0	1	5	0	1	1
164	0	6	0	3	0	0
165	0	21	0	0	0	0
166	0	0	0	1	0	0
167	0	0	0	0	1	0
168	0	0	0	0	0	0
169	0	1	11	4	0	1
170	0	0	1	0	0	0
171	3	0	1	13	0	1
172	2	0	2	22	0	1
173	6	0	11	0	0	4
174	2	0	5	18	0	1
175	6	0	0	0	0	4
176	3	0	0	0	0	13
177	0	9	0	4	0	13
178	0	17	1	7	0	0
179	0	0	2	10	0	0
180	0	0	0	0	1	1
181	0	3	0	11	3	2
182	1	4	0	15	0	4
183	0	2	0	11	0	2
184	0	16	0	0	0	6
185	0	26	0	9	0	8
186	0	0	0	16	1	0
187	0	0	1	2	0	0
188	0	0	3	6	0	5
189	0	0	5	8	0	0
190	0	0	13	16	4	0
191	3	8	8	18	5	0
192	12	1	7	6	8	0
193	0	4	13	18	9	2
194	2	0	1	15	5	8
195	4	0	8	6	9	8
196	1	2	0	0	1	14
197	0	0	1	1	2	14
198	0	0	0	3	1	19
199	0	8	2	7	8	2
200	2	12	0	1	7	3

## Sheet: D. Trial 4
	Empty Un	Empty Cis	RQ4 Un	RQ4 Cis	RQ4 KA Un	RQ4 KA Cis
1	0	0	1	0	0	0
2	1	1	1	2	0	0
3	1	2	2	0	0	0
4	0	0	4	0	1	7
5	0	0	12	0	0	8
6	1	0	5	0	0	4
7	3	0	8	0	14	2
8	2	0	16	14	8	4
9	0	1	8	6	0	7
10	2	5	7	8	0	4
11	14	4	12	5	19	0
12	2	1	13	9	0	12
13	0	0	11	0	0	20
14	1	0	11	0	0	11
15	0	5	24	0	11	24
16	0	7	22	16	7	2
17	2	8	21	10	10	0
18	0	11	11	2	1	4
19	1	6	0	1	8	2
20	1	12	0	1	8	12
21	0	10	0	0	4	2
22	1	3	1	0	11	1
23	1	10	1	0	8	0
24	2	0	2	0	12	0
25	1	0	0	0	0	0
26	3	0	1	0	3	4
27	4	0	4	0	1	0
28	4	0	3	5	3	17
29	1	1	6	0	10	4
30	1	0	0	0	10	2
31	0	0	0	5	11	0
32	1	0	0	11	0	55
33	4	0	0	34	6	39
34	0	0	4	18	0	0
35	0	0	1	26	0	3
36	0	0	3	1	0	0
37	1	0	0	0	1	0
38	3	0	5	0	0	0
39	3	0	17	8	0	1
40	1	2	4	13	1	0
41	2	0	0	2	0	0
42	0	1	6	1	17	9
43	0	0	1	0	0	6
44	5	1	0	6	1	10
45	0	6	0	1	4	10
46	3	0	3	2	7	16
47	10	12	2	0	18	19
48	0	1	3	0	10	15
49	0	0	4	4	13	23
50	1	0	0	20	0	17
51	0	1	0	12	0	8
52	0	1	0	12	9	5
53	0	0	6	10	2	1
54	0	2	0	1	0	1
55	0	4	0	0	14	18
56	0	0	0	1	17	17
57	0	5	3	1	4	10
58	0	0	10	22	3	16
59	0	1	7	1	12	34
60	1	0	0	0	13	12
61	0	0	1	11	1	32
62	0	2	0	17	3	35
63	2	9	3	1	0	0
64	1	1	7	0	0	0
65	5	3	0	2	10	1
66	2	6	2	0	0	2
67	10	3	5	0	11	19
68	5	7	0	0	1	30
69	2	0	4	0	8	24
70	1	3	0	2	4	19
71	0	2	7	16	0	15
72	0	0	4	14	0	49
73	1	1	0	15	0	7
74	2	8	0	0	0	0
75	3	2	2	3	2	0
76	2	10	6	27	14	0
77	6	0	11	34	1	0
78	1	0	5	31	0	25
79	1	10	4	23	0	31
80	1	10	0	23	0	22
81	0	15	4	30	5	0
82	0	4	1	0	2	8
83	0	5	2	0	1	0
84	0	17	2	26	2	7
85	1	0	3	0	0	5
86	1	3	2	21	16	26
87	2	0	0	17	13	28
88	1	0	5	10	3	12
89	4	4	6	9	0	0
90	0	0	3	4	10	0
91	9	0	2	10	21	17
92	11	0	0	8	13	0
93	8	0	6	0	18	24
94	5	0	5	1	0	0
95	3	0	3	0	0	2
96	2	5	2	0	5	5
97	8	20	14	0	0	5
98	5	16	11	0	17	2
99	0	12	15	0	6	12
100	4	4	0	9	3	11
101	0	19	4	4	18	2
102	0	2	1	1	1	0
103	13	1	3	2	0	22
104	13	0	5	2	1	0
105	5	0	10	22	0	8
106	3	0	7	26	0	19
107	9	0	1	31	0	15
108	17	0	1	32	0	19
109	18	0	0	0	0	22
110	12	4	10	8	0	5
111	12	3	0	5	0	19
112	8	2	0	12	10	19
113	22	3	2	12	1	0
114	0	10	0	11	0	0
115	0	6	2	10	0	11
116	18	2	0	6	0	6
117	14	7	0	9	0	15
118	0	4	0	18	1	1
119	1	16	2	1	0	2
120	2	15	0	5	0	3
121	4	8	0	0	0	1
122	40	0	0	10	1	2
123	12	7	0	13	8	0
124	11	18	0	19	0	8
125	20	5	0	5	0	7
126	6	0	1	14	0	0
127	6	3	0	0	0	0
128	2	13	0	0	0	0
129	2	22	2	0	0	0
130	3	12	6	0	0	0
131	0	6	6	0	4	1
132	0	0	0	0	1	15
133	15	0	0	2	0	0
134	9	1	2	1	0	0
135	2	0	4	5	2	1
136	13	2	3	4	12	1
137	0	3	0	1	14	1
138	3	1	2	8	0	5
139	4	2	8	21	3	1
140	1	0	2	16	0	0
141	4	1	0	0	0	0
142	4	1	3	2	12	0
143	7	1	3	22	5	5
144	9	2	7	1	3	0
145	10	2	2	0	4	0
146	12	9	0	8	0	0
147	8	0	2	11	0	0
148	1	0	7	18	1	0
149	0	1	12	13	0	0
150	1	1	4	1	0	0
151	0	8	3	0	0	17
152	11	2	1	16	0	22
153	13	0	8	3	1	9
154	2	8	8	3	0	25
155	1	3	6	5	0	8
156	2	0	6	6	0	19
157	0	3	2	13	3	43
158	0	4	5	20	8	31
159	1	0	6	0	14	52
160	5	0	10	10	3	14
161	3	5	0	7	1	0
162	0	0	0	22	1	16
163	0	1	6	15	8	12
164	1	0	6	15	0	22
165	0	0	12	15	2	21
166	8	0	2	21	6	0
167	6	2	4	12	12	1
168	10	0	2	13	14	17
169	2	0	11	1	5	0
170	5	8	0	1	2	0
171	1	0	12	19	4	0
172	8	8	1	33	5	5
173	1	6	6	0	8	14
174	4	0	3	0	2	1
175	28	0	13	35	7	1
176	6	1	2	33	0	19
177	7	0	13	39	6	0
178	6	4	15	20	15	0
179	4	0	0	1	0	8
180	0	0	6	4	1	0
181	2	0	19	1	3	0
182	6	0	19	0	8	0
183	10	0	9	1	10	0
184	12	0	7	5	0	0
185	2	7	13	9	0	0
186	5	3	0	1	0	0
187	5	1	2	1	0	0
188	9	1	0	1	1	0
189	11	0	6	0	5	1
190	8	0	4	0	3	0
191	10	0	7	15	8	2
192	10	0	0	20	4	14
193	1	0	2	8	8	1
194	5	0	8	4	0	19
195	3	0	0	8	7	55
196	10	0	1	3	4	31
197	15	0	3	1	2	11
198	15	0	13	14	11	26
199	6	0	4	18	21	21
200	10	0	4	6	13	16

## Sheet: E. Trial 5
	Empty Un	Empty Cis	RQ4 Un	RQ4 Cis	RQ4 KA Un	RQ4 KA Cis
1	12	2	0	0	7	3
2	3	2	0	2	5	2
3	1	0	0	7	12	9
4	7	0	1	1	17	6
5	23	0	6	8	0	10
6	19	7	8	8	4	0
7	2	1	4	14	6	14
8	12	34	15	24	11	22
9	10	1	0	24	0	0
10	18	0	1	15	0	0
11	10	1	4	30	0	0
12	8	1	1	0	1	1
13	3	2	6	0	3	1
14	2	2	8	0	3	0
15	5	2	0	4	2	1
16	13	22	0	12	19	6
17	13	10	0	0	14	0
18	9	2	2	1	0	0
19	6	2	5	0	1	0
20	14	23	6	0	4	2
21	3	21	3	0	5	0
22	3	7	0	0	0	0
23	0	8	0	5	0	0
24	0	26	5	8	0	0
25	1	44	0	1	0	0
26	0	0	0	0	0	0
27	5	0	3	3	0	0
28	6	0	2	5	0	8
29	5	2	10	1	3	1
30	10	2	6	2	3	8
31	10	3	20	1	1	0
32	0	3	0	4	6	0
33	0	0	1	1	5	22
34	0	0	1	5	3	11
35	1	2	5	18	0	0
36	1	2	5	0	0	0
37	0	2	1	1	0	4
38	4	16	5	1	0	9
39	0	24	6	0	0	17
40	0	1	8	0	0	13
41	0	0	11	0	0	2
42	0	1	0	0	0	0
43	0	1	0	0	0	6
44	4	3	7	2	0	10
45	2	5	15	7	0	6
46	4	5	10	2	3	11
47	4	7	13	1	5	23
48	8	10	1	12	0	38
49	8	15	2	0	0	35
50	14	1	4	1	0	32
51	14	0	6	15	1	0
52	0	4	7	14	2	0
53	0	3	0	15	3	1
54	1	9	0	10	3	5
55	2	3	0	1	13	10
56	4	20	0	7	18	15
57	1	0	6	6	0	13
58	1	0	14	6	0	24
59	2	0	14	17	0	4
60	0	1	17	17	0	0
61	2	0	0	4	4	0
62	4	0	0	4	10	0
63	5	0	0	2	1	3
64	0	1	1	16	0	7
65	0	1	0	19	1	0
66	0	0	5	1	0	0
67	0	0	6	18	0	0
68	1	0	12	11	0	0
69	3	2	12	14	3	0
70	6	13	0	7	1	7
71	9	12	0	11	1	7
72	0	1	0	13	0	11
73	1	0	2	10	0	16
74	3	1	2	21	0	13
75	15	0	2	15	0	10
76	0	2	0	0	7	0
77	2	0	0	19	8	3
78	1	0	4	13	12	3
79	2	0	8	0	9	5
80	1	0	0	4	0	0
81	8	18	0	20	0	10
82	0	18	0	15	0	7
83	0	18	0	21	1	13
84	0	0	1	10	1	21
85	0	0	1	16	0	20
86	0	8	0	22	0	14
87	0	3	0	13	0	20
88	0	10	0	3	0	1
89	0	0	0	9	5	0
90	0	0	1	10	1	0
91	2	0	0	12	2	0
92	1	10	0	0	1	0
93	2	0	0	2	0	0
94	5	0	0	2	4	0
95	5	4	0	3	0	0
96	7	4	0	2	0	0
97	8	2	1	6	0	0
98	0	9	4	2	0	0
99	0	1	2	10	0	0
100	0	1	8	6	0	0
101	1	0	9	0	1	0
102	1	0	11	1	1	0
103	5	0	0	0	2	1
104	7	3	0	0	0	0
105	2	6	3	0	4	3
106	4	9	1	6	1	2
107	2	0	4	0	1	1
108	2	1	3	0	3	4
109	1	5	1	2	7	6
110	3	6	0	2	8	24
111	6	11	0	2	15	21
112	11	32	2	2	0	0
113	9	2	0	9	0	10
114	0	3	0	11	0	20
115	3	0	0	34	6	18
116	5	15	0	24	1	20
117	7	1	7	1	4	0
118	0	4	11	0	9	4
119	0	4	10	6	13	0
120	0	6	0	13	4	0
121	2	3	0	16	5	0
122	0	3	7	25	10	0
123	0	21	9	21	6	0
124	1	5	10	0	5	4
125	3	1	3	0	3	0
126	0	3	0	0	1	0
127	0	5	11	2	0	0
128	2	4	17	7	0	0
129	2	1	2	3	12	18
130	8	1	3	0	17	13
131	0	2	8	0	0	20
132	1	2	9	0	0	25
133	0	14	13	3	0	1
134	1	1	10	0	0	1
135	2	1	0	0	0	1
136	3	2	0	1	2	0
137	0	0	1	1	3	0
138	0	3	9	1	1	0
139	1	14	6	6	0	1
140	4	0	11	4	0	6
141	0	0	1	7	0	9
142	2	1	0	9	0	0
143	2	1	4	0	1	2
144	3	6	0	0	0	1
145	5	0	0	1	1	0
146	6	5	1	0	1	0
147	0	0	3	5	2	2
148	0	0	4	11	1	0
149	0	0	0	0	1	1
150	4	1	2	0	9	0
151	2	4	0	4	9	0
152	3	1	0	4	24	0
153	5	1	0	0	2	1
154	8	0	0	0	6	0
155	6	1	0	0	10	0
156	12	0	2	0	1	2
157	9	4	2	3	2	5
158	4	10	6	9	3	6
159	0	19	16	0	5	13
160	0	16	0	0	8	31
161	0	16	0	1	0	1
162	0	13	0	3	0	11
163	0	24	0	12	2	8
164	0	0	1	0	3	7
165	0	0	0	0	4	3
166	2	0	0	6	5	4
167	2	0	0	6	0	17
168	7	0	0	13	1	0
169	6	0	0	9	2	5
170	9	3	0	16	8	2
171	1	6	0	5	4	0
172	7	5	0	0	1	1
173	4	11	0	0	1	5
174	7	17	0	8	2	6
175	0	19	0	8	2	6
176	0	8	0	4	8	9
177	0	9	0	0	1	16
178	0	5	0	0	0	0
179	3	14	0	0	3	0
180	4	4	7	5	1	0
181	2	0	0	20	12	0
182	3	2	0	1	8	1
183	7	11	0	0	0	2
184	6	20	0	7	0	7
185	0	21	0	1	2	10
186	0	2	0	0	5	0
187	0	1	3	0	0	0
188	6	3	9	2	0	0
189	4	0	7	7	0	0
190	4	10	4	6	6	0
191	8	1	6	5	0	0
192	6	2	0	8	2	0
193	1	15	0	0	3	1
194	1	19	0	0	7	1
195	2	29	0	0	1	4
196	3	29	0	3	1	0
197	2	0	0	6	4	2
198	0	0	6	13	5	0
199	0	0	8	11	0	0
200	0	0	0	11	1	13
