# Supplementary material for: Hrq1/RECQL4 regulation is critical for preventing aberrant recombination during DNA intrastrand crosslink repair and is upregulated in breast cancer
Source: PLoS Genet. 2022 Sep 20;18(9):e1010122. doi: 10.1371/journal.pgen.1010122 (PMC9488787; doi:10.1371/journal.pgen.1010122)
Supplement: S10 Data — (XLSX) [file pgen.1010122.s016.xlsx]

## Sheet: A. Trial 1
	S1						No S1
	Em Un	Em Cis	RQ4 Un	RQ4 Cis			Em Un	Em Cis	RQ4 Un	RQ4 Cis
1	65.28	65.79	48.86	61.62		1	22.63	18.64	2.91	8.85
2	62.22	61.04	27.92	30.3		2	15.8	4.86	6.26	5.82
3	58.93	33.09	32.28	41.93		3	9.39	12.98	18.79	10.72
4	61.91	54.6	30.54	38.43		4	9.02	1.17	16	9.33
5	56.48	31.83	43.71	48.11		5	25.86	16.88	8.35	21.62
6	57.93	48.36	46.37	31.69		6	12.78	10.45	21.62	15.84
7	39.84	62	38.95	36.42		7	37.61	29.24	29.7	12.25
8	70.82	69.49	18.97	18.99		8	5.2	27.46	17.68	10.57
9	58.83	50.34	13.33	53.5		9	26.05	12.08	17.2	13.75
10	52.67	56.27	19.16	26.64		10	31.67	3.49	5.33	27.43
11	59.96	45.55	42.62	44.17		11	9.62	10.22	2.31	18.12
12	61.87	65.84	8.38	38.5		12	19	35.64	25.81	11.07
13	54.03	17.84	28.46	37.48		13	15.03	18.33	3.25	15.01
14	53.44	43.28	43.07	51.22		14	7.41	2.71	16.99	14.98
15	66.29	27.97	52.64	41.56		15	25.5	7.45	16.73	10.48
16	56.52	56.36	53.5	53.64		16	20.79	12.15	15.8	4.43
17	53.74	42.44	49.35	44.96		17	39.21	5.4	20.88	13.65
18	65.97	57.37	28.91	30.69		18	13.72	0.54	3.55	8.52
19	70.59	41.26	52.68	48.57		19	10.82	15.41	10.7	24.84
20	75.55	39.64	36.32	35.64		20	26.86	4.28	5.3	24.93
21	61.88	47.75	49.35	50		21	16.78	5.76	18.29	5.4
22	31.61	58.57	52.81	41.61		22	13.03	11.05	15.6	5.82
23	49.63	42.44	47.48	42.6		23	8.17	4.32	2.79	10.16
24	68.7	47.23	40.68	49.94		24	13.89	11.67	3.19	39.88
25	65.47	57.91	51.5	38.29		25	29.45	17.01	5.96	10.34
26	58.48	35.97	53.95	39.65		26	4.1	7.9	33.88	22.05
27	51.67	55.34	52.86	39.97		27	39.94	1.39	10	9.5
28	61.56	48.88	43.14	49.21		28	11.05	11.34	2.68	16.54
29	43.91	38.44	56.27	44.95		29	5.14	3.33	4.1	9.19
30	61.21	49.92	71.69	46.41		30	42.2	6.14	22.91	10.34
31	47.51	37.63	44.68	28.8		31	25.81	3.57	26.89	14.59
32	53.25	41.06	46.64	35.64		32	6.83	6.97	22.1	21.87
33	47.67	35.5	56.61	14.93		33	46.95	22.79	6.71	3.54
34	52.08	54.87	56.3	46.11		34	12.08	25.47	25.25	9.29
35	36.12	59.44	57.05	41.63		35	37.04	9.61	8.1	13.85
36	60.13		23.44	31.96		36	20.44	39.59	19.35	7.51
37	38.6		58.23	24.43		37	18.37	36.12	6.75	5.99
38	50.71		46.86	45.53		38	6.52	0.64	4.23	23.77
39	59.45		58.19	48.51		39	50.28	3.05	6.29	0.3
40	51.76		50.5	35.7		40	11.6	3.35	9.95	16.16
41	53.46		51.15	36.49		41	10.26	10.79	25.32	4.54
42	50.9		59.7	29.13		42	8.53	17.33	5.23	11.36
43	54.59		74.81	22.99		43	16.61	4.79	5.71	38.46
44	40.07		52.93	50.61		44	32.34	4.07	53.48	49.76
45	38.09		39.6	45.78		45	20.77	6.17	11.27	14.28
46	57.66		28.6	59.03		46	5.93	16	24.81	11.95
47	59.99		47.68	36.82		47	38.05		4.63	5.3
48	64.6		39.13	54.45		48	29.71		6.94	3.78
49	48.99		27.11	49.22		49	26.97		5.7	21.58
50	55.8		37.66	60.04		50	36.04		21	9.12
	55.5684	48.0374	43.8524	41.0898			20.577	11.7304	13.6854	14.1686

## Sheet: B. Trial 2
	S1								No S1
	Em Un	Em Cis	RQ4 Un	RQ4 Cis	RQ4-KA Un	RQ4-KA Cis			Em Un	Em Cis	RQ4 Un	RQ4 Cis	RQ4-KA Un	RQ4-KA Cis
1	26.53	29.24	45.27	42.28	19.41	36.58		1	22.18	31.96	33.68	25.24	23.9	21.35
2	35.76	42.6	18.95	35.89	29.84	21.65		2	23.56	30.66	11.29	21.42	42.87	15.08
3	26.88	40.69	37.28	25.98	30.98	19.84		3	36.54	41.83	7.61	30.28	24.73	19.49
4	30.74	27.14	16.96	26.18	26.62	35.79		4	26.27	16.37	11.85	8.03	25.37	10.45
5	28.91	30.09	26.48	42.7	34.46	30.74		5	16.37	30.67	17.39	12.35	24.21	7.79
6	29.18	36.65	27.11	45.35	22.49	20.34		6	16.13	37.28	21.89	15.51	27.54	19.66
7	35.46	27.45	19.74	23.59	23.56	23.01		7	22.46	14.39	24.71	11.78	30.74	29.31
8	33.09	27.26	36.69	24.79	25.55	25.45		8	22.56	20.16	25.16	11.11	28.45	31.45
9	26.75	28.97	32.71	23.99	29.56	16.73		9	28.07	5.79	17.58	13.29	11.02	35.07
10	39.55	32.75	32.07	29.03	28.91	26.17		10	29.48	36.57	6.54	10.43	14.99	20.89
11	44.76	35.55	30.66	21.26	33.18	33.69		11	21.41	36.86	14.16	10.11	14.41	24.66
12	35.39	41.47	35.82	28.25	28.01	33.67		12	24.96	35.27	23.35	15.67	21.05	5.26
13	27.56	30.01	25.64	19.13	38.89	29.74		13	22.32	7.81	2.13	11.89	12.13	12.56
14	22.9	26.95	11.52	30.24	22.4	33.12		14	22.03	26.78	10.92	11.5	26.77	20.78
15	22.71	37.94	30.56	43.1	25.88	32.75		15	8.74	19.79	16.39	10.66	10.66	5.32
16	33.12	23.22	34.06	32.68	27.92	37.91		16	14.46	36.61	28.28	12.07	30.37	17.22
17	49.87	27.05	18.4	40.19	25.34	25.81		17	19.87	8.03	19.82	9.7	29.46	18.92
18	36.93	13.95	35.99	44.97	22.64	37.63		18	15.17	32.92	20.3	8.87	16.98	20.58
19	40.8	33.64	39.96	33.03	27.35	23.11		19	13.04	11.17	12.47	17.04	18.89	20.42
20	24.48	32.94	36.21	47.16	34.66	37.55		20	13.8	20.6	21.86	24.63	24.31	10.56
21	33.31	36.94	38.04	29.08	30.54	20.77		21	17.75	22.04	9.99	6.21	29.74	20.16
22	36.52	30.75	25.81	23.24	27.29	28.46		22	41.36	20.77	31.21	8.27	5.88	27.07
23	31.71	35.97	35.07	43.41	13.48	28.38		23	40.92	30.78	22.98	17.5	22.48	19.58
24	33.84	26.72	32.64	38.16	21.2	21.2		24	39.35	31.52	34.63	17.2	39.98	18.23
25	39.73	37.12	29.39	41.76	22.54	31.01		25	26.41	15.55	24.77	1.92	37.04	31.56
26	13.38	31.43	23.93	44.6	22.43	30.99		26	34.8	5.45	15.86	20.18	22.59	36.04
27	29.93	41.2	22.37	23.15	12.93	32.24		27	19.61	24.31	21.92	15.89	24.36	30.7
28	28.5	25.55	22.84	20.77	25.98	42		28	13.8	14.69	6.44	14.94	14.36	34.88
29	23.01	29.32	34.39	39	38.09	23.47		29	35.59	10.1	16.05	12.42	29.87	33.5
30	19.45	24.59	26.73	19.55	21.49	13.37		30	40.47	32.85	23.82	9.73	13.38	36.15
31	19.67	13.67	13.45	26.53	31.12	16.7		31	29.71	26.79	6.45	20.1	12.75	22.32
32	34.89	35.78	31.32	29.79	16.76	29.7		32	13.24	15.5	25.53	21.5	8.28	6.66
33	33.4	18.08	33.07	16.14	37.85	30.77		33	23.56	21.94	29.35	11.17	17.97	30.55
34	22.3	36	28.49	28.99	36.24	26.39		34	20.29	28.28	13.94	11.86	29.11	6.33
35	23.32	31.99	42.21	14.53	39.77	54.49		35	21.79	16.3	12.5	24.01	35.44	18.77
36	38.8	28.68	28.66	38.31	18.72	33.13		36	22.39	25.32	13.06	8.36	35.84	35.9
37	23.59	49.4	13.35	20.49	21.97	20.18		37	37.28	39.92	8.25	19.89	9.41	29.77
38	39.66	38.62	25.05	15.01	28.41	23.21		38	15.65	13.91	13.37	5.47	14.1	37.32
39	30.19	36.07	32.72	29.9	27.51	30.27		39	26.29	25.14	9	21.28	22.89	10.26
40	12.51	43.59	28.01	17.32	24.37	29.73		40	22.89	28.48	12.71	12.08	13.83	18.51
41	23.93	23.47	29.34	35.31	19.78			41	36.66	20.87	7.78	23.15	26.28	13.17
42	25.37	51.08	27.99	28.14	31.48			42	34.09	20.24	7.21	10.93	17.64	39
43	30.75	43.37	30.37	33.01	31.89			43	34.56	29.21	10.12	18.27	10.41	5.36
44	32.21	40.35	33.65	17.16	29.87			44	24.17		14.12	5.1	15.47	32.44
45	30.65	28.6	31.38	18.05	37.99			45	14.01		19.21	18.87	22.06	7.99
46	26.65	30.28	28.16	36.05	28.22			46	17.33		18.76	9.04	6.21	35.58
47	24.12	31.88	25.06	37.2	49.39			47	20.13		11.51	19.33	7.33	31.15
48	26.65	30.36	26.32	37.07	35.97			48	24.8		22.65	4.04	32.56
49	30.65	27.91	33.3	32.2	40.34			49	13.04		13.64		38.46
50	32.21	24.39		35.08	35.97			50	38.56		21.89		22.62
	30.0454	32.1744	29.0855	30.5758	28.3448	28.6935			24.3984	23.7553	16.922	14.1727	21.9438	22.0377

## Sheet: C. Trial 3
	S1								No S1
	Em Un	Em Cis	RQ4 Un	RQ4 Cis	RQ4-KA Un	RQ4-KA Cis			Em Un	Em Cis	RQ4 Un	RQ4 Cis	RQ4-KA Un	RQ4-KA Cis
1	57.09	28.83	93.18	40.4	56.28	77.02		1	27.13	14.49	25.58	17.58	22.2	52.67
2	82.51	66.28	53.63	34.62	75.81	65.9		2	29.38	25.55	34.34	45.99	49.37	40.62
3	74.39	34.48	69.17	74.56	105.28	88.07		3	17.34	8.3	56.02	26.01	51.94	37.86
4	89.87	82.49	71.77	70.13	91.53	66.09		4	53.67	34.56	27.13	15.77	50.93	58.21
5	54.2	67.6	26.91	99.01	38.88	74.97		5	27.74	38.46	43.73	12.91	56.26	46.33
6	88.75	86.67	46.36	82.36	92.3	74.59		6	46.48	30.05	51.11	10.75	54.17	49.89
7	97.23	58.36	99.99	85	107.63	83.05		7	34.08	30.9	24.53	22.09	15.09	28.36
8	68.24	77.39	95.61	86.75	59.21	63.51		8	45.98	23.13	51.36	22.15	10.52	45.07
9	74.86	55.7	72.85	68.1	91.78	52.02		9	55.31	43.8	35.01	7.78	58	42.4
10	44.46	50.57	79.98	58.05	59.13	47.69		10	51.71	24.58	27.54	12.11	43	46.22
11	70.4	87.49	74.16	85.12	75.83	71.45		11	48.76	20.19	43.24	14.36	35.47	48.3
12	97.56	70.11	86.64	114.24	80.23	58.33		12	60.47	35.64	48.68	8.66	20.55	41.86
13	82.47	77.11	69.24	96.03	54.02	70.27		13	49.14	21.26	35.32	38.49	6.71	36.92
14	91.4	66.05	73.14	73.05	66.25	74.98		14	41.55	19.18	53.48	22.02	36.07	46.46
15	73.66	55.15	60.86	87.07	64.96	66.3		15	33.47	35.61	43.85	17.57	56.34	57.07
16	84.69	56.21	57.69	92.33	77.81	43.71		16	19.09	31.88	28.87	14.68	46.66	41.01
17	61.92	59.75	79.17	68.06	76.24	65.16		17	39.21	44.16	55.84	23.63	50.49	43.03
18	55.8	60.79	86.12	56.26	72.73	81.66		18	52.95	25.65	52.38	28.95	59.08	42.95
19	52.99	75.01	78.09	76.57	93.98	78.59		19	33.16	29.98	29.89	39.23	47.39	53.01
20	48.09	71.43	102.02	63.65	110.06	65.23		20	50.31	26.77	39.45	30.38	47.6	28.59
21	45.41	61.01	96.14	68.47	102.3	86.23		21	47.46	38.01	62.85	15.36	37.28	56.95
22	63.54	72.89	77.72	83.93	102.8	86.47		22	29.75	43.8	38.65	15.9	57.96	32.48
23	50.23	68.33	47.91	77.37	39.69	80.66		23	51.23	24.62	37.36	11.91	50.71	45.82
24	110.86	95.72	47.91	76.94	75.98	69.64		24	44.78	34.69	37.67	31.57	27.22	45.15
25	52.81	63.52	101.64	75.19	73.75	84.97		25	47.62	40.35	54.94	19.16	44.57	22.86
26	73.93	15.94	83.81	81.31	95.86	34.93		26	49.57	47.76	15.87	14.97	35.8	41.72
27	76.95	92.91	80.86	68.71	106.86	81.98		27	62.1	17.07	50.93	13.53	51.33	32.76
28	84.55	81.61	84.72	59.71	100.28	38.99		28	40.76	39.74	44.07	21.13	22.72	49.02
29	67.38	79.06	35.71	124.83	71.61	77.11		29	22.67	51.19	26.83	37.19	30.95	37.18
30	81.31	61.02	87.08	67.99	68.57	45.28		30	45.82	48.74	42.16	11.2	30.52	43.59
31	84.96	72.05	73.07	89.47	86.39	74.44		31	60.34	35.71	57.74	39.29	48.01	50.77
32	51.5	63.91	79.74	75.75	65.24	81.71		32	61.2	34.11	45.15	10.55	36.97	40.02
33	63.25	68.44	101.04	61.65	100.24	78.25		33	48.1	53.21	43.09	29.95	21.94	43.79
34	80.97	57.34	87.47	64.94	89.26	54.92		34	40.18	27.83	34.19	31.16	42.35	36.04
35	53.47	83.28	95.55	61.72	54.15	81.48		35	53.7	28.42	25.19	9.61	48.12	27.62
36	88.71	70.89	76.55	74.85	71.89	48.42		36	46.92	41.98	21.7	9.82	22.05	50.64
37	84.14	70.47	79.19	51.25	15.14	64.27		37	57.76	34.92	53.5	22.53	43.37	35.18
38	68.54	59.85	58.53	58.73	72.99	61.19		38	36.09	45.3	28.94	10.32	50.52	43.94
39	77.22	76.32	89.3	66	91.44	77.84		39	40.07	47.85	33.5	29.01	43.19	20.19
40	69.41	70.61	84.91	62.04	71.25	73.49		40	32.32	43.31	35.91	25.84	41.59	29.61
41	117.28	48.69	85.69	94.83	71.99	77.35		41	20.02	51.37	29.13	19.98	67.91	27.77
42	77.58	61.45	76.18	84.09	84.05	46.77		42	20.55	50.66	51.15	26.12	43.24	45.18
43	63.6	66.57	78.01	65.36	90.26	71.46		43	39.47	49.86	69.56	32.51	54.22	30.07
44	65.58	40.59	83.46	79.21	83.85	68.73		44	23.88	26.88	22.7	23.09	39.5	38.74
45	45.5	69.39	33.1	65.93	32.55	52.55		45	36.6	49.56	50.21	13.77	58.02	53.15
46	37.09	59.92	94.42	68.36	94.04	66.71		46	36.5	37.3	50.3	18.27	33.72	48.49
47	87.27	67.91	101.82	71.91	76.51	63.07		47	26.15	32.42	30.65	44.6	40.32	25.84
48	74.9	53.54	88.17	62.55	47.74	65.75		48	29.92	27.23	45.19	27.07	43.93	56.33
49	79.33	76.07	130.04	57.56	2.12	42.54		49	54.68	24.83	34.58	42.29	52.94	47.79
50	74.85	89.41	104.5	86.91	117.59	38.99		50	54.44	40.9	52.4	29.07	23.98	52.01
	72.054	66.1236	78.4164	73.9784	76.1266	66.8956			41.5516	34.6752	40.6692	22.3576	41.2558	41.9506

## Sheet: D. Trial 4
	S1								No S1
	Em Un	Em Cis	RQ4 Un	RQ4 Cis	RQ4-KA Un	RQ4-KA Cis			Em Un	Em Cis	RQ4 Un	RQ4 Cis	RQ4-KA Un	RQ4-KA Cis
1	35.91	48.74	21.09	40.46	38.25	33.29		1	18.19	26.8	20.56	23.09	38.7	23.09
2	45.07	67.36	49.08	48.06	42.45	50.78		2	34.65	47.31	40.59	20.49	18.34	26.35
3	43	53.7	41.66	39.49	51.53	27.06		3	34.42	33.31	37.3	31.09	39.06	29.53
4	47.82	51.1	29.75	40.54	44.6	34.45		4	36.55	29.76	48.61	10.27	35.6	19.9
5	55.99	44.38	44.7	43.82	39.61	38.02		5	33.49	24.04	11.75	25.31	21.81	9.97
6	48.39	51.23	44.37	34.36	56.32	38.43		6	50.08	40.38	32.81	28.19	22.77	22.87
7	55.07	39.82	43.51	42.07	49.49	31.55		7	27.25	50.44	54.02	24.54	34.79	25.44
8	43.22	48.37	53.74	36.14	42.99	40.41		8	38.9	31.27	51.93	27.35	17.96	33.48
9	40.99	64.94	65.22	47.71	56.93	36.05		9	14.33	35.14	55.4	21.72	15.01	21.27
10	33.35	50.35	50.58	54.65	39.07	40.2		10	31.09	27.17	44.86	30.33	38.45	35.02
11	37.64	44.99	60.45	33.93	49.63	32.65		11	45.99	42.24	24.83	35.7	22.92	41.12
12	40.44	56.88	44.51	35.6	43.83	45.55		12	33.85	29.97	32.38	30.77	40.03	38.72
13	43.25	50.79	51.72	51.24	41.25	52.91		13	42.55	22.47	40.63	21.58	31.54	20.86
14	41.05	48.61	34.04	52.87	47.48	47.66		14	30.93	75.93	42.91	20.85	46.58	27.58
15	47.62	34.64	65.68	33.9	52.68	35.67		15	42.95	37.52	41.89	49.07	48.08	30.15
16	46.56	39.33	55.58	35.48	41.73	58.46		16	22.08	29.98	36.55	39.75	37.37	17.91
17	45.48	36.82	53.66	38.75	50.26	47		17	35.33	32.74	51.18	26.75	25.43	20
18	51.92	38.25	47.82	39.04	56.59	48.3		18	43.54	46.15	57.37	23.89	30.63	35.54
19	39.37	46.02	56.46	41.82	34.56	45.24		19	41.8	29.49	50.48	40.05	47.5	28.25
20	46.2	32.48	59.46	30.82	49.2	27.67		20	40.2	27.28	50.35	22.37	26.3	17.34
21	43.92	52.01	56.45	31.13	47.86	39.11		21	36.07	33.76	40.81	26.64	19.11	30.11
22	55.23	40.75	60.11	36.34	41.13	37.66		22	30.78	14.14	47.05	23.89	24.59	24.7
23	57.47	33.4	41.31	35.26	95.88	27.16		23	30.83	40.08	43.91	24.11	39.27	27.57
24	36.61	52.34	40.34	36.29	42.69	25.74		24	20.31	37.49	35.9	23.65	35.12	39.38
25	52.29	62.53	34.89	40.92	29.03	31.99		25	38.54	20.63	42.16	17.72	31.23	21.13
26	35.01	43.96	47.2	36.31	28.19	32.78		26	41.09	35.22	24.95	34.96	27.22	33.21
27	46.32	37.97	42.11	30.13	24.67	40.01		27	47.09	48.64	39.97	15.56	39.63	38.17
28	41.44	42.74	45.98	35.4	35.62	41.19		28	39.19	40.52	34.4	36.6	41.56	34.6
29	51.33	42.64	46.61	27.33	37.85	34.2		29	31.92	34.96	32.69	21.38	14.93	27.5
30	28.84	36.42	41.67	48.16	37.95	35.35		30	27.75	30.49	37.27	35.13	29.39	16.86
31	48.74	47.88	55.83	42.72	35.28	32.72		31	58.99	23.56	27.56	18.71	31.34	28.54
32	49.46	36.51	45.21	44	43.58	26.68		32	46.16	35.33	19.13	37.93	30.59	25
33	46.58	28.48	59.13	46.65	49.68	46.64		33	26.26	23.13	18.7	21.33	23.51	17.4
34	56.72	34.5	43.28	39.91	42.58	43.08		34	15.51	33.63	24.89	32.24	21.23	24.64
35	66.75	45.62	54.29	40.61	51.55	40.08		35	32.05	40.23	28.42	27.52	16.93	23.7
36	52.89	37.19	57.24	57.9	43.93	24.58		36	36.63	27.96	28.8	31	21.18	21.26
37	54.69	27.07	53.19	46.48	44.2	16.67		37	41.73	42.55	18.01	24.94	19.39	42.58
38	56.6	39.96	44.58	44	39.46	42.67		38	43.7	47.76	46.6	20.16	27.29	34.41
39	57.7	37.06	60.86	47.4	37.98	43.51		39	39.64	49.1	34.23	33.01	35.9	29.34
40	55.34	24.48	42.57	24.75	52.32	62.49		40	12.99	28.97	43.87	22.49	16.59	23.11
41	44.03	47.46	31.43	49.76	50.3	57.72		41	43.65	23.4	20.69	35.76	19.86	23.44
42	56.01	50.77	46.79	37.56	50.04	40.98		42	38.6	12.58	41.36	21.08	29.38	39.23
43	56.36	39.84	44.3	51.5	45.33	44.84		43	27.04	29.38	14.48	27.97	15.97	23.77
44	48.95	41.14	31.47	63.31	41.31	43.5		44	29.23	56.39	18.53	14.75	33.51	33.4
45	51.27	46.65	43.72	58.89	50.55	55.6		45	29.41	28.22	29.02	30.77	45.31	42.7
46	50.19	45.17	37.91	45.81	31.72	43.98		46	32.89	34.17	41.98	19.12	15.62	23.7
47	44.75	36.84	51.4	40.96	32.78	43.68		47	39	37.98	35.53	32.45	26.79	29.31
48	46.94	43.47	39.56	48.51	40.43	47.73		48	41.29	15.93	36.71	30.08	23.99	41.46
49	42.41	43.77	39.32	48.84	48.07	44.58		49	22.08	37.82	22.06	32.75	28.66	38.57
50	58.43	34.16	29.61	48.69	40.5	38.35		50	39.98	33.41	27.48	38.85	13.72	30
	47.6322	43.6316	46.8288	42.1254	44.4182	39.9324			34.7714	34.3364	35.6712	27.3142	28.7536	28.2636
		Hedgehog: 1								Hedgehog: 5		Hedgehog: 1
