# Supplementary material for: Hrq1/RECQL4 regulation is critical for preventing aberrant recombination during DNA intrastrand crosslink repair and is upregulated in breast cancer
Source: PLoS Genet. 2022 Sep 20;18(9):e1010122. doi: 10.1371/journal.pgen.1010122 (PMC9488787; doi:10.1371/journal.pgen.1010122)
Supplement: S11 Data — (XLSX) [file pgen.1010122.s017.xlsx]

## Sheet: Multiple dosages of HU and MMS
	Hrq1	Background	Background-Hrq1	GAPDH	Background	Background-GAPDH	Hrq1/GAPDH	Normalized to Un
Un	150.3	166.4	16.1	108.7	167.1	58.4	0.275685	1
Cis (100 ug/ml)	153.1	166.2	13.1	106	166.5	60.5	0.216529	0.785422
HU	148.9	166.2	17.3	102.9	166.4	63.5	0.272441	0.988233
HU	149.1	166.3	17.2	112.2	166.2	54	0.318519	1.15537
MMS	141.3	166.2	24.9	107.8	166.7	58.9	0.42275	1.53345
MMS	144.4	165.8	21.4	100.7	166.4	65.7	0.325723	1.1815

## Sheet: Multiple dosages of HU and  2
	Hrq1	Background	Background-Hrq1	GAPDH	Background	Background-GAPDH	Hrq1/GAPDH	Normalized to Un
Un	100.1	148.7	48.6	54.7	147.3	92.6	0.524838	1
Cis (100 ug/ml)	107.8	147.7	39.9	46.9	146.5	99.6	0.400602	0.763288
HU	104.2	148.3	44.1	56.4	146.8	90.4	0.487832	0.92949
HU	106	147.7	41.7	66.8	146.6	79.8	0.522556	0.995653
MMS	92	148.3	56.3	75.2	147.7	72.5	0.776552	1.4796
MMS	106.8	148.2	41.4	68.9	148.3	79.4	0.521411	0.99347

## Sheet: IR and cis
		Hrq1	Kar2
untreated	1	22980.4	36582.7	0.628177	1
50 Gy	2	22203.2	37841.3	0.586746	0.934045
100 Gy	3	20428.4	29388.8	0.695108	1.10655
200 Gy	4	20832.3	30867.6	0.674892	1.07437
cis	5	11080	29274.5	0.378485	0.602514
untreated	6	22363.2	31358.1	0.713156	1.13528
